# Supplementary material for: Single cell transcriptomics identifies distinct profiles in pediatric acute respiratory distress syndrome
Source: Nat Commun. 2023 Jun 30;14:3870. doi: 10.1038/s41467-023-39593-0 (PMC10313703; doi:10.1038/s41467-023-39593-0)
Supplement: Supplementary file 4 — Supplementary Data 1 [file 41467_2023_39593_MOESM4_ESM.xlsx]

## Sheet: Sheet1
Sample Name	Age (months)	Sex	Race	Time after intubation at sample collection (hours)	OSI at sample collection	PARDS severity at sample collection	Clinical Viral Diagnosis	Clinical Bacterial Diagnosis	Antibiotics	Corticosteroids	Duration of MV (days)	Duration of ICU stay (days)	PIP	MAP	PEEP
P001_0	4	Male	Black	15	10.6	Moderate	RVP negative	Bacterial culture negative	Ampicillin (x6d)	N	14	17	30	16	6
P001_1	4	Male	Black	86	5.6	Mild				N	14	17	25	13	5
P001_2	4	Male	Black	158	6	Mild		Day 5 culture + H. flu (beta lactamase positive), Group b streptococcus	day 5 Ceftriaxone, Vancomycin (x3d); day 7 Amoxi/clav (x5d)	N	14	17	28	12	8
P002_0	14	Female	White	17	11.3	Moderate	Rhinovirus	No bacterial culture obtained	None	N	10	32	35	16	7
P002_1	14	Female	White	88	7.27	Mild				N	10	32	25	16	6
P002_2	14	Female	White	160	5.4	Mild				N	10	32	25	12	5
P003_0	6	Male	Black	12	10.5	Moderate	RSV B Rhinovirus	H. flu, M. cat	Vancomycin (x2d), Ceftriaxone (x1d)	N	8	9	24	14	8
P003_1	6	Male	Black	85	6.6	Mild			day 4 Ceftriaxone (x4d)	N	8	9	26	16	8
P003_2	6	Male	Black	157	5	Mild				Y	8	9	16	12	5
P004_0	12	Male	Black	9	10	Moderate	Adenovirus	No bacterial culture obtained	Vancomycin, Ceftriaxone (x2d)	N	8	19	30	16	8
P004_1	12	Male	Black	80	5.55	Mild				Y	8	19	17	10	6
P004_2	12	Male	Black	151	5.5	Mild				Y	8	19	22	10	7
P005_0	2	Female	White	12	11.51	Moderate	RSV	M. cat, H. flu (both beta lactamase positive)	Vancomycin, Ceftriaxone (x2d)	N	6	7	33	17	7
P005_1	2	Female	White	99	7.23	Mild			day 3 Cefuroxime (x5d)	N	6	7	28	17	5
P005_2	2	Female	White	150	4.08	No PARDS				N	6	7	17	10	5
P006_0	3	Male	Black	6	7.7	Moderate	Rhinovirus	No bacterial culture obtained		N	14	18	28	14	5
P006_1	3	Male	Black	78	8.24	Moderate			day 2 Vancomycin (x1d), Ceftriaxone x6d	N	14	18	32	16	5
P006_2	3	Male	Black	146	5.525	Mild				N	14	18	31	13	5
P007_0	3	Female	Black	20	16.05	Severe	RSV	No bacterial culture obtained		N	17	23	27	17	7
P007_1	3	Female	Black	92	13.13	Severe				N	17	23	30	20	10
P007_2	3	Female	Black	164	9.54	Moderate		Day 7 culture + S. aureus, M. cat, Serratia, K. pneumo	day 7 Vancomycin, Ceftazidime (x2d)	N	17	23	32	17	10
P008_0	3	Male	White	23	8	Moderate	RSV	M. cat, Group b streptococcus	day 2 Vancomycin (x1d), Ceftriaxone x2d	N	9	10	36	20	6
P008_1	3	Male	White	95	6	Mild			day 5 Amoxi/clav (x5d)	N	9	10	31	12	6
P008_2	3	Male	White	181	2.8	No PARDS				N	9	10	15	8	5
P009_0	3	Male	White	41	13.8	Severe	RSV	S. pneumo, H. flu (ampicillin resistant)	Vancomycin, Ceftazidime (x3d)	N	10	13	33	16	8
P009_1	3	Male	White	113	9.375	Moderate			day 3 ceftriaxone (x7d)	Y	10	13	26	15	10
P009_2	3	Male	White	185	6.5	Mild				Y	10	13	26	15	10
P010_0	3	Male	White	22.5	9.375	Moderate	RSV	No bacterial culture obtained	None	N	13	15	31	15	7
P010_1	3	Male	White	99.5	7.72	Moderate				N	13	15	29	17	8
P010_2	3	Male	White	171	6.4	Mild				N	13	15	27	16	6
P011_0	12	Female	White	21	11.6	Moderate	Influenza A	No bacterial culture obtained	Vancomycin, Ceftriaxone (x2d)	N	Taken off study	Taken off study	28	15	8
P012_0	1.5	Female	White	22	9.46	Moderate	RSV	No bacterial culture obtained	Vancomycin, Ceftazidime (x3d)	N	9	10	30	16	8
P012_1	1.5	Female	White	102	8.6	Moderate				N	9	10	28	16	6
P012_2	1.5	Female	White	169.5	4.8	No PARDS				N	9	10	17	8	6
L001_0	1	Male	Black	23	3.21	No PARDS	RSV	No bacterial culture obtained	None	N	5	11	23	9	5
L001_1	1	Male	Black	94.5	2.55	No PARDS				Y	5	11	17	7	5
L002_0	1	Male	Black	17	4.16	No PARDS	RSV	No bacterial culture obtained	Vancomycin, Ceftriaxone (x2d)	N	4	31	20	10	5
L002_1	1	Male	Black	88.5	3.6	No PARDS				N	4	31	20	9	5
L003_0	1	Male	White	16	7	Mild	RSV	No bacterial culture obtained	Ampicillin (x8d)	N	8	10	30	14	5
L003_1	1	Male	White	88	5.6	Mild				N	8	10	30	16	5
L004_0	1	Male	Black	14	5.6	Mild	RSV	M. cat (beta lactamase positive), H. flu, E. coli, S. pneumo	Ampicillin (x2d), Ceftriaxone (x1d), Ceftazidime (x4d)	N	12	13	28	10	6
L004_1	1	Male	Black	96	5.47	Mild			d5 Ceftriaxone (x2d)	N	12	13	25	13	5
L005_0	2	Male	Black	23	6	Mild	RSV	M. cat (beta lactamase positive), S. pneumo, S. aureus (methicillin resistant)	d4 Clindamycin (x6d)	N	9	10	29	15	5
L005_1	2	Male	Black	95	6	Mild				N	9	10	31	15	5
C001	24	Male	White	24	3.2	No LRTI			Cefazolin (x1d)	Y	1	11	13	8	5
C002	5	Male	White	9	4	No LRTI			Vancomycin, Ceftriaxone (x4d)	N	1	2	20	10	5
C003	2	Female	White	14	2.1	No LRTI			None	N	2	2	20	6	5
C004	18	Female	Black	23	1.8	No LRTI			None	N	1	2	15	6	5
C005	11	Female	White	21.5	3.2	No LRTI			None	N	2	3	15	8	5
C007	1	Female	White	13	4	No LRTI	Rhinovirus	No bacterial culture obtained	Ampicillin, Ceftazidime (x2d)	N	3	5	23	10	5
