# Supplementary material for: Single cell transcriptomics identifies distinct profiles in pediatric acute respiratory distress syndrome
Source: Nat Commun. 2023 Jun 30;14:3870. doi: 10.1038/s41467-023-39593-0 (PMC10313703; doi:10.1038/s41467-023-39593-0)
Supplement: Supplementary file 5 — Supplementary Data 2 [file 41467_2023_39593_MOESM5_ESM.xlsx]

## Sheet: Module Scores
MODULE SCORES
Epithelial Modules		MNP Modules			Neutrophil Module
"P" cohort epis	"L" cohort epis	IL10/Repair Macrophage (Cluster 11)	Neutrophil- like Module (Cluster 1)	Inflammatory Monocyte Module (Clusters 2/3/10)	RSVposP Aged Neutrophil
SCGB3A1	CCL3L1	AREG	NEAT1	S100A12	PI3
PRDX5	CCL4L2	CCL20	MALAT1	S100A8	SLPI
C1orf194	CCL3L1	CCL4	IFITM2	RETN	FTL
SERF2	CCL4	THBS1	IL1R2	S100A9	CTSD
GSTP1	IFI6	GPR183	CD177	VCAN	TNFAIP2
RPS4X	ISG15	IL1B	S100P	LYZ	HLA-C
MTRNR2L12	CXCL8	EREG	NAMPT	S100A4	MTRNR2L12
DYNLL1	IL1B	CCL3	ANP32A	AC020656.1	ORM1
PPDPF	IFITM3	CCL4L2	ALOX5AP	MNDA	CSTB
GPX4	TIMP1	CXCL2		CD55
		HLA-DRB1		TSPO
		IER3		GCA
		OLR1		FCN1
		CXCL3		FOS
		CD74		TNFAIP3
		HLA-DQB1		ATP5MPL
		TNFAIP3		CTSS
		PABPC1		FOLR3
		HLA-DPB1		CSTA
		CST3		LST1
