# Supplementary material for: Single cell transcriptomics identifies distinct profiles in pediatric acute respiratory distress syndrome
Source: Nat Commun. 2023 Jun 30;14:3870. doi: 10.1038/s41467-023-39593-0 (PMC10313703; doi:10.1038/s41467-023-39593-0)
Supplement: Supplementary file 6 — Supplementary Data 3 [file 41467_2023_39593_MOESM6_ESM.xlsx]

## Sheet: Sheet1
Patient	Sample	Severity	Age (months)	Steroids	Asthma_Comorbidity	Virus	Bacteria
1	1	No_Mild	1.9	Y	N	RSV	H. flu
2	1	No_Mild	5	Y	N	ADV_RSV	None
3	1	No_Mild	12.2	Y	N	HMPV	None
4	1	No_Mild	12.2	Y	N	RSV	MSSA
5	1	No_Mild	2	Y	N	RSV	None
6	1	No_Mild	6.5	N	N	HRV_RSV	H. flu
7	1	No_Mild	3	Y	N	RSV	GPC, GNcb
8	1	No_Mild	7.1	N	N	RSV	MRSA
9	1	Mod_Severe	22.2	Y	N	HRV_HMPV	None
10	1	Mod_Severe	9.2	Y	N	Not tested	None
11	1	Mod_Severe	7.6	Y	N	HCoV_RSV	H. flu
12	1	Mod_Severe	12.4	Y	N	HMPV	MSSA
