# Supplementary material for: Single cell transcriptomics identifies distinct profiles in pediatric acute respiratory distress syndrome
Source: Nat Commun. 2023 Jun 30;14:3870. doi: 10.1038/s41467-023-39593-0 (PMC10313703; doi:10.1038/s41467-023-39593-0)
Supplement: Supplementary file 7 — Supplementary Data 4 [file 41467_2023_39593_MOESM7_ESM.csv]

Library	Estimated Number of Cells	Mean Reads per Cell	Median Genes per Cell	Number of Reads	Valid Barcodes	Sequencing Saturation	Q30 Bases in Barcode	Q30 Bases in RNA Read	Q30 Bases in UMI	Reads Mapped to Genome	Reads Mapped Confidently to Genome	Reads Mapped Confidently to Intergenic Regions	Reads Mapped Confidently to Intronic Regions	Reads Mapped Confidently to Exonic Regions	Reads Mapped Confidently to Transcriptome	Reads Mapped Antisense to Gene	Fraction Reads in Cells	Total Genes Detected	Median UMI Counts per Cell
CR6_1573926_JCC71_P004_2	117	2,982,092	1,185	348,904,820	97.00%	97.70%	97.70%	93.00%	97.60%	91.20%	88.10%	6.50%	35.10%	46.50%	43.70%	1.80%	35.90%	13,373	3,680
CR6_1572259_JCC71_P004_0	174	862,560	506	150,085,461	96.40%	95.30%	95.70%	87.10%	94.60%	82.90%	80.10%	5.30%	20.10%	54.60%	52.20%	1.20%	34.90%	13,706	1,308
CR6_1497561_JCC71_C003_Gex	192	2,841,635	690	545,593,914	97.70%	97.90%	94.90%	89.80%	94.60%	90.80%	89.10%	3.80%	15.50%	69.70%	68.00%	0.70%	63.90%	13,211	2,188
CR6_1572258_JCC71_P003_2	277	833,430	702	230,860,215	93.20%	97.30%	95.90%	87.80%	94.80%	79.40%	76.20%	8.00%	25.40%	42.80%	40.70%	1.00%	69.50%	15,933	1,837
CR6_1402694_JCC71_C001	278	2,008,373	602	558,327,682	97.40%	99.30%	95.20%	88.90%	94.40%	88.70%	87.10%	2.30%	10.90%	73.90%	72.20%	0.80%	86.40%	14,477	1,518
CR6_1896120_JCC71_P009_0	404	1,649,689	598	666,474,284	98.10%	98.50%	95.90%	91.60%	95.70%	93.10%	90.70%	6.10%	17.30%	67.30%	64.90%	1.00%	64.30%	15,543	1,606
CR6_1572260_JCC71_P004_1	412	423,626	1,295	174,533,780	97.60%	94.70%	95.70%	88.30%	94.50%	88.90%	86.30%	4.30%	21.60%	60.40%	58.20%	1.10%	81.20%	18,380	3,780
CR6_1435032_JCC71_P001_0	464	1,150,535	563	533,848,207	98.10%	99.30%	96.60%	89.50%	96.60%	90.70%	89.00%	2.90%	15.60%	70.50%	68.30%	1.00%	79.00%	14,764	1,248
CR6_1846724_JCC71_P007_0	475	1,370,983	613	651,217,054	98.10%	98.90%	95.40%	89.00%	95.10%	90.20%	86.60%	4.40%	14.50%	67.70%	65.30%	1.10%	80.40%	17,940	1,303
CR6_JCC71_P012_1	679	689,829	917	468,393,832	98.20%	97.20%	95.80%	90.30%	95.00%	90.40%	87.30%	4.40%	14.70%	68.20%	66.00%	1.00%	74.30%	19,950	2,817
CR6_1877905_JCC71_L004_1	696	934,690	574	650,544,159	98.30%	97.60%	96.50%	93.80%	95.70%	89.40%	87.30%	3.70%	14.90%	68.60%	65.10%	1.90%	52.00%	18,446	1,164
CR6_JCC71_P012_0	735	678,707	356	498,849,943	98.00%	99.00%	95.10%	89.70%	94.20%	80.50%	77.00%	5.60%	18.00%	53.30%	51.10%	1.00%	34.80%	15,357	693
CR6_1603957_JCC71_P005_2	736	513,820	351	378,171,457	97.50%	97.30%	96.60%	90.10%	96.30%	90.00%	87.70%	5.00%	25.90%	56.90%	54.40%	1.40%	50.40%	15,475	862
CR6_JCC71_P011_0	790	633,910	426	500,789,290	98.30%	98.20%	95.80%	91.40%	94.90%	89.30%	87.10%	5.50%	16.90%	64.70%	62.30%	0.90%	54.40%	17,065	963
CR6_1608517_JCC71_C005	849	327,495	985	278,043,215	97.80%	95.50%	96.60%	91.30%	96.30%	92.90%	91.20%	3.80%	19.00%	68.50%	66.10%	1.10%	86.90%	16,738	3,101
CR6_1877906_JCC71_L005_0	896	779,708	453	698,618,754	97.90%	98.90%	96.70%	92.30%	95.80%	91.60%	89.20%	3.90%	20.20%	65.10%	62.10%	1.70%	66.00%	16,030	950
CR6_JCC71_P012_2	932	536,174	744	499,714,416	98.20%	97.00%	95.80%	91.00%	95.00%	91.30%	89.10%	3.70%	16.10%	69.30%	67.40%	0.80%	65.20%	18,375	2,084
CR6_1877901_JCC71_P008_0	938	684,709	539	642,257,239	98.50%	98.70%	96.60%	93.20%	95.80%	93.60%	91.90%	3.80%	13.60%	74.50%	71.70%	1.40%	67.50%	16,732	1,134
CR6_1896121_JCC71_P009_1	944	651,344	420	614,868,942	97.80%	98.50%	95.90%	90.50%	95.60%	91.30%	87.20%	7.30%	30.10%	49.90%	47.40%	1.10%	55.80%	15,874	899
CR6_1549464_JCC71_P002_1	965	344,296	481	332,245,424	97.30%	98.50%	96.90%	90.70%	96.80%	91.90%	89.60%	3.90%	17.40%	68.20%	66.10%	0.90%	77.90%	16,166	1,069
CR6_1603956_JCC71_P005_1	1,018	262,575	304	267,300,960	96.70%	94.40%	96.80%	89.10%	96.50%	82.10%	79.40%	7.00%	22.40%	50.00%	47.30%	1.60%	44.80%	16,495	614
CR6_1549466_JCC71_P003_0	1,129	266,276	445	300,626,004	97.00%	97.80%	96.80%	90.30%	96.60%	88.70%	85.90%	5.30%	22.30%	58.30%	55.40%	1.40%	46.40%	16,689	962
CR6_1549467_JCC71_P003_1	1,166	261,063	452	304,398,966	96.50%	98.10%	96.90%	89.20%	96.80%	86.60%	84.00%	7.30%	23.70%	53.10%	50.70%	0.90%	68.60%	15,841	972
CR6_1546570_JCC71_C004	1,202	312,157	462	375,212,246	96.00%	98.30%	96.80%	90.80%	96.60%	91.70%	89.50%	5.50%	19.00%	65.00%	62.50%	1.10%	59.90%	16,334	1,016
CR6_1549465_JCC71_P002_2	1,210	320,823	650	388,196,367	96.50%	97.50%	97.00%	88.60%	96.90%	88.40%	86.30%	3.70%	18.50%	64.10%	61.90%	1.00%	76.00%	17,851	1,574
CR6_1877907_JCC71_L005_1	1,226	514,150	512	630,348,009	98.40%	98.10%	96.70%	93.10%	95.90%	93.70%	91.90%	3.20%	15.40%	73.40%	70.80%	1.30%	74.20%	18,012	1,282
CR6_1877899_JCC71_L003_0	1,281	486,789	361	623,576,384	98.30%	99.10%	96.70%	92.40%	95.90%	91.80%	89.40%	4.00%	14.90%	70.50%	67.30%	1.80%	42.40%	15,417	744
CR6_1877900_JCC71_L003_1	1,413	471,453	347	666,163,446	98.10%	99.00%	96.60%	92.40%	95.60%	88.10%	84.80%	6.80%	15.50%	62.50%	59.70%	1.50%	49.20%	15,968	733
CR6_JCC71_P010_1	1,417	434,544	613	615,748,402	98.30%	97.30%	95.90%	92.40%	95.00%	93.60%	92.10%	3.90%	15.50%	72.60%	70.20%	1.10%	74.90%	17,869	2,337
CR6_1367437_JCC71_P001_2	1,521	173,152	805	263,364,339	97.20%	91.90%	94.40%	91.10%	92.30%	93.60%	91.80%	4.10%	29.00%	58.70%	56.90%	0.70%	61.70%	17,514	2,482
CR6_1546571_JCC71_P002_0	1,632	268,745	830	438,592,022	97.30%	97.10%	96.90%	91.50%	96.80%	92.80%	90.90%	2.80%	17.10%	71.00%	69.10%	0.80%	89.40%	18,730	2,219
CR6_1877902_JCC71_P008_1	1,648	386,560	510	637,051,319	98.50%	97.20%	96.60%	93.30%	95.80%	93.60%	91.80%	4.20%	14.60%	73.10%	70.60%	1.30%	76.70%	19,667	1,220
CR6_1846726_JCC71_L001_0	1,863	355,158	1,303	661,658,817	98.50%	96.50%	95.50%	88.60%	95.20%	90.30%	88.40%	3.30%	14.60%	70.50%	68.50%	0.80%	88.90%	20,674	4,764
CR6_JCC71_P010_2	2,017	271,259	511	547,130,301	98.40%	97.40%	96.00%	91.70%	95.00%	91.20%	89.60%	4.10%	11.90%	73.70%	71.50%	1.00%	82.10%	16,549	1,829
CR6_1846729_JCC71_L002_1	2,109	307,850	592	649,254,667	98.50%	96.50%	96.40%	89.90%	96.20%	91.30%	89.40%	2.60%	14.80%	72.00%	69.70%	0.90%	88.60%	19,495	1,269
CR6_JCC71_P010_0	2,128	306,877	640	653,033,717	98.40%	97.20%	95.80%	93.10%	95.00%	94.30%	93.00%	2.90%	11.00%	79.10%	76.90%	0.90%	85.80%	17,509	2,562
CR6_1846728_JCC71_L002_0	2,145	347,090	432	744,507,745	98.10%	97.90%	96.40%	89.90%	96.30%	89.10%	86.10%	6.20%	18.70%	61.20%	58.90%	1.00%	51.20%	18,009	856
CR6_1846725_JCC71_P007_1	2,266	291,258	414	659,990,252	98.30%	97.50%	95.40%	89.90%	95.10%	91.00%	88.50%	5.90%	19.60%	62.90%	60.50%	1.10%	59.30%	18,514	1,006
CR6_1896122_JCC71_P009_2	2,461	289,297	419	711,959,319	98.10%	98.50%	95.90%	90.30%	95.80%	91.20%	87.90%	6.30%	25.40%	56.20%	53.80%	1.10%	74.70%	17,396	915
CR6_1877903_JCC71_P008_2	2,554	243,379	449	621,590,061	98.20%	97.90%	96.50%	93.40%	95.70%	93.50%	91.10%	4.70%	17.90%	68.50%	66.00%	1.40%	83.60%	17,875	1,088
CR6_1603955_JCC71_P005_0	2,910	101,707	472	295,966,781	97.80%	87.50%	96.80%	90.90%	96.50%	90.10%	88.10%	4.40%	26.30%	57.30%	54.20%	1.90%	56.00%	17,913	930
CR6_1682010_JCC71_P006_1	2,989	109,444	355	327,128,264	98.00%	96.90%	97.20%	92.20%	97.20%	92.90%	91.60%	3.60%	12.70%	75.30%	73.30%	0.50%	78.30%	14,818	933
CR6_1484018_JCC71_C002	3,023	166,209	545	502,451,036	97.20%	98.20%	95.80%	89.70%	94.60%	87.80%	85.30%	6.70%	12.20%	66.50%	63.00%	2.40%	69.60%	19,616	874
CR6_1367436_JCC71_P001_1	3,532	69,036	680	243,836,250	97.10%	86.40%	94.30%	90.80%	92.00%	91.40%	89.60%	3.70%	21.10%	64.80%	61.80%	1.60%	68.90%	18,265	2,246
CR6_1825596_JCC71_C007	3,541	181,009	921	640,952,884	98.40%	95.80%	96.40%	91.20%	95.00%	92.10%	89.90%	4.40%	15.00%	70.50%	68.30%	1.10%	93.40%	20,563	3,567
CR6_1846727_JCC71_L001_1	4,043	172,436	1,053	697,159,042	98.20%	93.70%	96.50%	91.00%	96.40%	91.30%	89.00%	4.90%	22.10%	61.90%	58.90%	1.60%	80.90%	21,136	3,214
CR6_1682011_JCC71_P006_2	5,863	56,227	406	329,660,956	97.90%	91.90%	97.20%	92.10%	97.30%	93.20%	91.60%	4.40%	15.90%	71.30%	69.10%	0.90%	63.10%	18,277	1,058
CR6_1682009_JCC71_P006_0	6,898	55,334	628	381,696,284	98.10%	93.10%	97.40%	92.60%	97.40%	93.20%	91.80%	2.60%	10.90%	78.30%	76.20%	0.90%	83.20%	18,268	1,602
CR6_1877904_JCC71_L004_0	8,084	82,570	561	667,496,552	98.30%	92.60%	96.60%	93.60%	95.80%	94.40%	92.30%	2.50%	11.70%	78.10%	75.00%	1.80%	46.20%	19,338	1,573
