# Supplementary material for: Single cell transcriptomics identifies distinct profiles in pediatric acute respiratory distress syndrome
Source: Nat Commun. 2023 Jun 30;14:3870. doi: 10.1038/s41467-023-39593-0 (PMC10313703; doi:10.1038/s41467-023-39593-0)
Supplement: Supplementary file 9 — Source Data [file 41467_2023_39593_MOESM9_ESM.xlsx]

## Sheet: Figure 1b
Time after intubation at Sample Collection
P/1	L/1	C	P/2	L/2	P/3
15	23	24	86	94.5	158
17	17	9	88	88.5	160
12	16	14	85	88	157
9	14	23	80	96	151
12	23	21.5	99	95	150
6	13		78		146
20			92		164
23			95		181
41			113		185
22.5			99.5		171
21
22			102		169.5

## Sheet: Figure 1c
Sample 1 OSI				Sample 2 OSI			P Cohort OSI				L Cohort OSI
P	L	C		P	L		P1	P2	P3		L1	L2
10.6	3.21	3.2		5.6	2.55		10.6	5.6	6		3.21	2.55
11.3	4.16	4		7.27	3.6		11.3	7.27	5.4		4.16	3.6
10.5	7	2.1		6.6	5.6		10.5	6.6	5		7	5.6
10	5.6	1.8		5.55	5.47		10	5.55	5.5		5.6	5.47
11.5	6	3.2		7.23	6		11.5	7.23	4.08		6	6
7.7		4		8.24			7.7	8.24	5.525
16.1				13.13			16.1	13.13	9.54
8				6			8	6	2.8
13.8				9.375			13.8	9.375	6.5
9.38				7.72			9.38	7.72	6.4
11.6				8.6			11.6
9.46							9.46	8.6	4.8
Patient Age (months)				PICU LOS (days)				Duration of IMV (days)
P	L	C		P	L	C		P	L	C
4	1	24		17	11	11		14	5	1
14	1	5		32	31	2		10	4	1
6	1	2		9	10	2		8	8	2
12	1	18		19	13	2		16	12	1
2	2	11		7	10	3		6	9	2
3		1		18		5		14		3
3				23				17
3				10				9
3				13				10
3				15				13
12				10				9
1.5

## Sheet: Figure 2a
	P001_0	P001_1	P001_2	P002_0	P002_2	P003_0	P003_1	P003_2	P004_0	P004_1	P004_2	P005_0	P005_1	P005_2	P006_0	P006_1	P006_2	P007_0	P007_1	P007_2	P008_0	P008_1	P008_2	P009_0	P009_1	P009_2	P010_0	P010_1	P010_2	P011_0	P012_0	P012_1	P012_2	L001_0	L001_1	L002_0	L002_1	L003_0	L003_1	L004_0	L004_1	L005_0	L005_1	C007
Bocavirus	0	0	0	0	0	0	0	0	0	0	0	0	0	0	0	0	0	3.77069e-05	0.000397333	0	0	0	0.000418467	0	2.08829e-06	0	3.49632e-06	0	0	0	1.48606e-05	0	0	0	0	1.6858e-07	0	1.71789e-07	3.69855e-06	0.00085764	0.00208659	0	0	0
Enterovirus	0.00169557	0.00136386	0.000358316	0.0192008	0	0	0.000316319	0	0	0	0	0	0	0	0.00383434	0.00413451	0.00259539	0	0	0	0	0	0	0	0	0	2.79706e-06	0.0005901	0.00303058	0	0	0	0	0	0	0	0	0	0	0	0	0	0	0
Herpesvirus	8.53181e-07	0	0	0	0	7.41797e-07	0	7.13536e-08	0.000246858	0.00389992	0	0	2.47236e-06	0	1.33839e-07	0	0	0	0	0	0	0	0	0	0	0	0	0	0	1.27084e-07	0	5.48118e-05	0	0	0	0	0	0	0	0	0	3.86844e-08	0	0
Influenza A	5.46861e-05	0	0.12117	0	0	1.67898e-06	0	1.64113e-06	0	0	0.00234517	5.87834e-05	0	0	0	0	0.00130982	0	0.0865916	0.0869806	0.0064343	0	0	0.000170553	3.69142e-08	2.39115e-06	1.67824e-05	0	0.15303	0.99798	0.274192	0	0.0459025	3.41522e-08	0.142492	4.4624e-08	0	0.0777038	0.643912	1.51771e-08	3.04277e-05	7.02479e-05	0	0.0145273
Metapneumovirus	0	0	0	0	0	6.29203e-08	0	3.56768e-08	0	0	0	0	0	0	0	0	0	0	0	0	0	0	2.16822e-06	1.64329e-07	1.74024e-07	0	2.33088e-07	0	0	0	0	0	0	2.56142e-07	1.26914e-07	3.42118e-07	0	1.7733e-07	2.4657e-07	4.47723e-07	6.09366e-08	1.54738e-07	0	0
Other	0.00121284	0.00405251	0.0194685	3.02921e-05	0	7.89815e-06	1.59959e-05	0.00879615	0.0131368	0.0133476	0.00181237	5.52749e-06	0.219311	0.60464	0.000219763	5.64778e-05	0.0339219	4.60964e-08	5.11368e-07	0	7.21738e-06	0	5.8542e-05	7.16308e-08	4.16603e-07	0	0	0	0	1.57388e-06	0	1.31548e-06	0	1.00749e-06	2.72864e-06	4.38803e-07	0	4.5995e-07	4.9314e-07	1.42664e-06	1.78747e-06	9.90916e-07	0	0
Other anellovirus	0	0	0.145417	0	0	0.00306642	0.0141716	0.00122354	0.136099	0.124605	0.0862375	0	0	0	0	0	0	6.60562e-05	0.00197491	0.0299169	7.81883e-06	0	0.000123589	0.000150307	0.000361311	0.00131991	0.00291011	0.118829	0.00622953	1.29169e-05	0	0	0.00075815	0	0	3.0741e-07	0	1.10831e-06	1.49175e-05	0	1.52341e-06	7.43931e-08	0	0
Papillomavirus	3.71547e-06	0	0	2.03238e-06	0	8.69294e-07	0	0	0	0	0	0	0	0	0	0	0	0	5.11368e-06	0.0171745	0	0	0	0	0	0	3.49632e-06	0	0	0	0	2.10477e-05	0	0	5.71111e-06	1.26435e-07	0	5.81865e-07	0	0	0	9.52232e-08	0.00264831	0
Phage	8.5263e-05	0.0312338	0.24885	4.89706e-05	0.0117955	5.05681e-06	8.39785e-05	1.22015e-05	0.00113421	0.000247178	4.87254e-05	1.53578e-05	6.2633e-05	0.00101736	0.000751905	0.0015249	0.000824702	0.000118606	0.000985407	0.195014	4.99202e-05	0.00559201	0.00171073	8.35552e-06	9.17582e-06	0.000667131	0.00122814	0.0266388	0.00146039	4.10579e-07	7.59097e-05	0.00187281	0.104349	3.91043e-06	0.000479543	5.25324e-06	0.000406602	1.30836e-05	0.000207365	1.89637e-05	6.4999e-06	3.47088e-05	0.0662076	0.399501
Polyomavirus	0	0	0	0	0	0	0	0	0	0	0	0	0	0	0	0	0	0	0	0	0	0	3.03551e-05	0	0	0	5.12794e-06	0	0	0	2.27595e-06	7.8929e-06	0	0	0	0	0	0	0	0	0	0	0.00397246	0
Rhinovirus	0.9968	0.938594	0.234398	0.980718	0.988204	3.64275e-08	4.87875e-05	0	0	2.74642e-05	9.53322e-06	0	0	0	0.995018	0.993125	0.947371	0	0	0	0	0	0	0	0	0	0.00047853	0.162817	0.115546	0	0	0	0	0	0	0	0	0	2.95884e-06	0	2.84371e-07	0	0	0.532857
RSV	1.27427e-05	3.90689e-05	0	2.9034e-07	0	0.982303	0.932205	0.961218	0	0	5.50808e-05	0.99991	0.780624	0.392964	1.33839e-07	0	0	0.999746	0.908903	0.632133	0.993501	0.994408	0.997598	0.999577	0.999539	0.997939	0.990632	0.426136	0.619472	0.00197314	0.725709	0.998042	0.848577	0.999995	0.85701	0.999993	0.999593	0.922269	0.35583	0.999122	0.997867	0.99975	0.517214	0.0491431
Torque teno midi virus	3.02742e-07	0	0	0	0	0.000120968	0.000167557	3.98153e-05	0.0101679	0.0123864	0.018647	0	0	0	0	0	0	1.15241e-06	2.45457e-05	0	0	0	0	3.96076e-07	5.58987e-07	0	0	0	0	1.1405e-07	0	0	0	0	0	0	0	0	0	0	0	1.54738e-07	0	0.00397231
Torque teno mini virus	1.16968e-05	0.00115076	0.156405	0	0	0.00214321	0.00492434	0.00050893	0.756558	0.708165	0.83405	0	0	0	2.40909e-06	0	0	3.07924e-05	0.000734325	0.0387812	0	0	5.8542e-05	9.11565e-05	8.68381e-05	7.17345e-05	0.00471957	0.264989	0.101232	1.05447e-05	6.69397e-06	0	0.000137845	0	1.02165e-05	3.04931e-07	0	6.68313e-06	1.09724e-05	0	6.31709e-06	0.000142516	0.409958	0
Torque teno virus	0.00012195	0.0235656	0.0739325	0	0	0.0123503	0.0480665	0.0281999	0.0826573	0.137321	0.0567947	1.04923e-05	0	0.00137836	0.000173455	0.00115946	0.0139775	0	0.000383015	0	0	0	0	1.68964e-06	6.11721e-07	0	0	0	0	2.08743e-05	0	0	0.000275691	0	0	0	0	5.14812e-06	1.7753e-05	0	0	1.37181e-06	0	0

## Sheet: Figure 2b
name	C001	C002	C003	C004	C005	C006	C007	P001_0	P001_1	P001_2	P002_0	P002_2	P003_0	P003_1	P003_2	P004_0	P004_1	P004_2	P005_0	P005_1	P005_2	P006_0	P006_1	P006_2	P007_0	P007_1	P007_2	P008_0	P008_1	P008_2	P009_0	P009_1	P009_2	P010_0	P010_1	P010_2	P011_0	P012_0	P012_1	P012_2	L001_0	L001_1	L002_0	L002_1	L003_0	L003_1	L004_0	L004_1	L005_0
Haemophilus influenzae	0	6.52273e-05	0	0.00239622	0.00597492	0.0032456	0	0.492156	0.953388	0.0887046	0	0.0103944	0.23102	0.208052	0.00925824	0.000957651	0	4.64382e-05	0.827231	0.391481	0.115287	0.949233	0.0904308	0.000801366	0	0.00384546	0	0	4.56901e-06	0	0.439843	0.104926	0.00151333	0.971859	0.799816	0.398832	0.447353	0	0	0	0	0.00109312	0	0	0.952415	0.814729	0.771623	0.00721719	0
Moraxella catarrhalis	0	0.756506	0.99681	0	0	0.00381836	0.974011	0	0	0	0	0	0.000507648	0.000139994	0	0.966092	0.174067	0.70658	0.00228833	0.264706	0.601373	0	0	6.79124e-06	0.994192	0.848398	0.464908	0.99668	0.87629	0.00373565	0.000765179	0	0	0.000145974	0.147739	0.58374	0.00276785	0.901044	0.023152	0	1.81795e-05	0.0001805	0.344689	0.0613212	4.70677e-05	0	0.178827	0.00358058	0.344391
Streptococcus pneumoniae	0.0527897	0.01148	9.95168e-05	0.0031319	0.0191871	0.400849	0	0.000182415	0	0.000187735	0	0.000469036	2.20477e-05	0.001466	0.0140851	0.00163155	0.000888099	0	0	0.00020284	0	2.78788e-06	0.00696936	0.00010866	0.00115151	0.00263584	0.000246691	0	0	0	0.00629842	0.0099002	0	4.06189e-05	0.00289005	0.00245448	0.023296	0.000497265	0.0304283	0.065678	0.0100351	0.00642716	0	0	0.00635414	0	0.0234902	0.000646281	0.508853
TOTAL Frequency	0.0527897	0.768052	0.996909	0.00552811	0.025162	0.407913	0.974011	0.492339	0.953388	0.0888924	0	0.0108635	0.23155	0.209658	0.0233434	0.968681	0.174956	0.706627	0.829519	0.656389	0.716661	0.949235	0.0974002	0.000916817	0.995343	0.85488	0.465154	0.99668	0.876294	0.00373565	0.446907	0.114826	0.00151333	0.972046	0.950445	0.985027	0.473417	0.901542	0.0535803	0.065678	0.0100533	0.00770078	0.344689	0.0613212	0.958816	0.814729	0.97394	0.011444	0.853244
[truncated: 1 more columns]

## Sheet: Figure 2d
Sample 1 OSI					Sample 2 OSI				P Cohort OSI
C	RSVneg	RSVposP	RSVposL		RSVneg	RSVposP	RSVposL		RSVneg/1	RSVposP/1	RSVneg/2	RSVposP/2	RSVneg/3	RSVposP/3
3.2	10.6	10.5	3.21		5.6	13.13	2.55		10.6	10.5	5.6	6.6	6	5
4	11.3	11.5	4.16		7.27	6	3.6		11.3	11.5	7.27	7.23	5.4	4.08
2.1	10	16.1	7		5.55	9.375	5.6		10	16.1	5.55	13.13	5.5	9.54
1.8	7.7	8	5.6		8.24	7.72	5.47		7.7	8	8.24	6	5.525	2.8
3.2	11.6	13.8	6			8.6	6		11.6	13.8		9.375		6.5
4		9.38				6.6				9.38		7.72		6.4
		9.46				7.23				9.46		8.6		4.8
PICU LOS (days)					Duration of IMV (days)					Subject Age (months)
C	RSVneg	RSVposP	RSVposL		C	RSVneg	RSVposP	RSVposL		C	RSVneg	RSVposP	RSVposL
11	17	9	11		1	14	8	5		24	4	6	1
2	32	7	31		1	10	6	4		5	14	2	1
2	19	23	10		2	16	17	8		2	12	3	1
2	18	10	13		1	14	9	12		18	3	3	1
3		13	10		2		10	9		11	12	3	2
5		15			3		13			1		3
		10					9					1.5

## Sheet: Figure 3c
Sample 1 (cells per Patient Group)					Sample 2 (cells per Patient Group)				Sample 3 (cells per Patient Group)
Con	RSVneg	RSVposP	RSVposL		RSVneg	RSVposP	RSVposL		RSVneg	RSVposP
8808	9797	8598	13987		7815	8886	9341		8477	8786

## Sheet: Figure 3d
Sample 1				Sample 2				Sample 3
Cell Type	Patient Cohort	Proportion of cells within cell type cluster		Cell Type	Patient Cohort	Proportion of cells within cell type cluster		Cell Type	Patient Cohort	Proportion of cells within cell type cluster
Neutrophils	Con	0.00522252		Neutrophils	RSVneg	0.555086		Neutrophils	RSVneg	0.546538
Monocytes	Con	0.212534		Monocytes	RSVneg	0.208445		Monocytes	RSVneg	0.228265
Ma_phago	Con	0.186649		Ma_phago	RSVneg	0.0447857		Ma_phago	RSVneg	0.059337
Ma_ISG	Con	0.027475		Ma_ISG	RSVneg	0.0168906		Ma_ISG	RSVneg	0.024301
Ma_repair	Con	0.0983197		Ma_repair	RSVneg	0.0484965		Ma_repair	RSVneg	0.0428218
moDC	Con	0.0336058		moDC	RSVneg	0.0182981		moDC	RSVneg	0.0154536
B Cells	Con	0.0397366		B Cells	RSVneg	0.0501599		B Cells	RSVneg	0.0394007
T Cells	Con	0.279405		T Cells	RSVneg	0.0319898		T Cells	RSVneg	0.0247729
Epithelial Cells	Con	0.00896912		Epithelial Cells	RSVneg	0.0172745		Epithelial Cells	RSVneg	0.0113248
PNEC	Con	0.0675522		PNEC	RSVneg	0.00243122		PNEC	RSVneg	0.0014156
Virus hi	Con	0.0405313		Virus hi	RSVneg	0.00614203		Virus hi	RSVneg	0.00637018
Neutrophils	RSVneg	0.0260284		Neutrophils	RSVposP	0.434391		Neutrophils	RSVposP	0.676531
Monocytes	RSVneg	0.659488		Monocytes	RSVposP	0.142471		Monocytes	RSVposP	0.0933303
Ma_phago	RSVneg	0.0670613		Ma_phago	RSVposP	0.0688724		Ma_phago	RSVposP	0.0521284
Ma_ISG	RSVneg	0.0414413		Ma_ISG	RSVposP	0.0546928		Ma_ISG	RSVposP	0.0216253
Ma_repair	RSVneg	0.0550168		Ma_repair	RSVposP	0.0653837		Ma_repair	RSVposP	0.041771
moDC	RSVneg	0.0239869		moDC	RSVposP	0.0391627		moDC	RSVposP	0.016845
B Cells	RSVneg	0.03399		B Cells	RSVposP	0.0416385		B Cells	RSVposP	0.00762577
T Cells	RSVneg	0.0573645		T Cells	RSVposP	0.0783255		T Cells	RSVposP	0.0478033
Epithelial Cells	RSVneg	0.0221496		Epithelial Cells	RSVposP	0.0456898		Epithelial Cells	RSVposP	0.0314136
PNEC	RSVneg	0.00163315		PNEC	RSVposP	0.0024758		PNEC	RSVposP	0.00113817
Virus hi	RSVneg	0.0118404		Virus hi	RSVposP	0.0268962		Virus hi	RSVposP	0.0097883
Neutrophils	RSVposP	0.19993		Neutrophils	RSVposL	0.135746
Monocytes	RSVposP	0.364271		Monocytes	RSVposL	0.283481
Ma_phago	RSVposP	0.0730402		Ma_phago	RSVposL	0.107483
Ma_ISG	RSVposP	0.0773436		Ma_ISG	RSVposL	0.117653
Ma_repair	RSVposP	0.0588509		Ma_repair	RSVposL	0.150091
moDC	RSVposP	0.0340777		moDC	RSVposL	0.0274061
B Cells	RSVposP	0.0400093		B Cells	RSVposL	0.015523
T Cells	RSVposP	0.0744359		T Cells	RSVposL	0.0842522
Epithelial Cells	RSVposP	0.0439637		Epithelial Cells	RSVposL	0.0493523
PNEC	RSVposP	0.00127937		PNEC	RSVposL	0.00192699
Virus hi	RSVposP	0.0327983		Virus hi	RSVposL	0.0270849
Neutrophils	RSVposL	0.0801458
Monocytes	RSVposL	0.575034
Ma_phago	RSVposL	0.0888682
Ma_ISG	RSVposL	0.08465
Ma_repair	RSVposL	0.0472582
moDC	RSVposL	0.0169443
B Cells	RSVposL	0.00800744
T Cells	RSVposL	0.0461142
Epithelial Cells	RSVposL	0.0309573
PNEC	RSVposL	0.000929434
Virus hi	RSVposL	0.021091

## Sheet: Figure 4c
Left, Upper (RSV infected Epis)					barcode	percent.mito	percent.rsv	Patient group
Con	RSVneg	RSVposP	RSVposL		AAAGCAAAGTGTACTC-7	12.8812	1.06545	Con
21	66	365	673		AAATGCCTCGCTTAGA-7	5.91133	3.26679	Con
					AAGTCTGCACTTAAGC-7	17.4016	0.26455	Con
Left, Middle (RSV Uninfected Epis)					ACCTTTATCCGTTGCT-7	12.0617	0.4914	Con
Con	RSVneg	RSVposP	RSVposL		CACAGTAAGCTAAGAT-7	2.194	0.814901	Con
50	494	1072	591		CACAGTATCTTGTCAT-7	2.60931	0.511945	Con
					CCATTCGCAAGCGATG-7	11.8592	2.30701	Con
Left, Lower					CCGTACTCACCAGGTC-7	7.61347	2.30342	Con
RSV neg		RSV pos			CGGACACTCTGCCCTA-7	3.35873	3.24284	Con
Group	Proportion	Group	Proportion		CGGGTCATCCGCATCT-7	5.7291	1.85784	Con
Con	0.704	Con	0.295		CTCTACGCAAGCGATG-7	2.65729	1.07604	Con
RSVneg	0.882	RSVneg	0.118		GAATAAGAGCTCAACT-7	5.82794	1.75953	Con
RSVposP	0.746	RSVposP	0.254		GACCAATGTCACACGC-7	7.89122	1.78063	Con
RSVposL	0.467	RSVposL	0.532		GGCGACTGTAGCGTAG-7	2.12082	1.5896	Con
					GTCACGGTCGTAGATC-7	7.43019	4.4697	Con
					GTGCATAAGACTCGGA-7	5.51232	2.22772	Con
					GTGTTAGGTTAAAGAC-7	9.82695	2.51012	Con
					TCAATCTCACCGTTGG-7	3.2539	4.94545	Con
					TGCTACCAGTCGTACT-7	2.19539	5.20833	Con
					TGTATTCAGAGGGATA-7	6.34675	3.68745	Con
					TTGACTTGTTACTGAC-7	12.8598	0.817661	Con
					AAAGCAAAGTGTACTC-8	14.0929	1.29935	RSVneg
					AAATGCCTCGCTTAGA-8	6.34105	2.87293	RSVneg
					AAGTCTGCACTTAAGC-8	15.8249	0.167879	RSVneg
					ACCTTTATCCGTTGCT-8	13.2588	0.116959	RSVneg
					ACGGAGAAGGTGGGTT-8	18.8202	0.11236	RSVneg
					CACAGTAAGCTAAGAT-8	2.53749	0.15983	RSVneg
					CACAGTATCTTGTCAT-8	3.1182	0.314136	RSVneg
					CCATTCGCAAGCGATG-8	10.467	2.12427	RSVneg
					CCGTACTCACCAGGTC-8	7.90554	1.52745	RSVneg
					CGGACACTCTGCCCTA-8	2.8508	2.73745	RSVneg
					CGGGTCATCCGCATCT-8	5.73626	1.65945	RSVneg
					CTCTACGCAAGCGATG-8	2.19371	1.2069	RSVneg
					GAATAAGAGCTCAACT-8	5.4829	1.44578	RSVneg
					GACCAATGTCACACGC-8	7.41615	1.97647	RSVneg
					GGCGACTGTAGCGTAG-8	2.39859	0.965406	RSVneg
					GTCACGGTCGTAGATC-8	6.7788	4.66001	RSVneg
					GTGCATAAGACTCGGA-8	5.60748	2.16606	RSVneg
					GTGTTAGGTTAAAGAC-8	9.58005	2.09864	RSVneg
					TCAATCTCACCGTTGG-8	3.20388	4.64782	RSVneg
					TGCTACCAGTCGTACT-8	1.91498	3.13283	RSVneg
					TGTATTCAGAGGGATA-8	5.99042	3.86827	RSVneg
					TTGACTTGTTACTGAC-8	11.7272	0.938967	RSVneg
					AAAGCAAAGTGTACTC-9	13.6939	1.39643	RSVneg
					AAATGCCTCGCTTAGA-9	7.31707	2.63672	RSVneg
					AAGTCTGCACTTAAGC-9	19.3405	0.561798	RSVneg
					ACCTTTATCCGTTGCT-9	11.7264	0.866337	RSVneg
					CACAGTAAGCTAAGAT-9	2.01005	1.29108	RSVneg
					CACAGTATCTTGTCAT-9	3.27358	0.682012	RSVneg
					CCATTCGCAAGCGATG-9	11.6259	2.2482	RSVneg
					CCGTACTCACCAGGTC-9	7.78378	2.37342	RSVneg
					CGGACACTCTGCCCTA-9	2.92109	2.78358	RSVneg
					CGGGTCATCCGCATCT-9	5.4714	2.21169	RSVneg
					CTCTACGCAAGCGATG-9	2.74271	0.995733	RSVneg
					CTTGGCTCACACGCTG-9	2.83843	0.0723589	RSVneg
					GAATAAGAGCTCAACT-9	6.01901	1.03704	RSVneg
					GACCAATGTCACACGC-9	7.52688	1.67394	RSVneg
					GGCGACTGTAGCGTAG-9	2.70468	1.40656	RSVneg
					GTCACGGTCGTAGATC-9	6.93176	4.42073	RSVneg
					GTGCATAAGACTCGGA-9	6.21837	1.95081	RSVneg
					GTGTTAGGTTAAAGAC-9	10.0764	2.20408	RSVneg
					TCAATCTCACCGTTGG-9	3.57513	4.01786	RSVneg
					TGCTACCAGTCGTACT-9	2.07039	3.94922	RSVneg
					TGTATTCAGAGGGATA-9	6.20861	4.15194	RSVneg
					TTGACTTGTTACTGAC-9	11.5914	0.886382	RSVneg
					AAAGCAAAGTGTACTC-10	14.5742	1.02225	RSVneg
					AAATGCCTCGCTTAGA-10	6.21806	2.67658	RSVneg
					AAGTCTGCACTTAAGC-10	16.3532	0.669643	RSVneg
					ACCTTTATCCGTTGCT-10	11.3095	0.146951	RSVneg
					CACAGTAAGCTAAGAT-10	2.68692	0.588235	RSVneg
					CACAGTATCTTGTCAT-10	3.17221	0.560617	RSVneg
					CCATTCGCAAGCGATG-10	11.9841	3.25779	RSVneg
					CCGTACTCACCAGGTC-10	7.94439	2.96912	RSVneg
					CGGACACTCTGCCCTA-10	3.01928	2.39234	RSVneg
					CGGGTCATCCGCATCT-10	5.95552	2.13777	RSVneg
					CTCTACGCAAGCGATG-10	2.8897	0.858369	RSVneg
					GAATAAGAGCTCAACT-10	5.70988	1.60367	RSVneg
					GACCAATGTCACACGC-10	7.97101	1.39899	RSVneg
					GGCGACTGTAGCGTAG-10	2.49135	1.17227	RSVneg
					GTCACGGTCGTAGATC-10	8.23775	4.15934	RSVneg
					GTGCATAAGACTCGGA-10	6.84746	2.59136	RSVneg
					GTGTTAGGTTAAAGAC-10	10.9748	2.86299	RSVneg
					TCAATCTCACCGTTGG-10	3.10378	4.75113	RSVneg
					TGCTACCAGTCGTACT-10	2.1327	3.50972	RSVneg
					TGTATTCAGAGGGATA-10	5.23256	3.76688	RSVneg
					TTGACTTGTTACTGAC-10	14.0645	0.984252	RSVneg
					AAAGCAAAGTGTACTC-11	11.6811	6.10961	RSVposP
					AAATGCCTCGCTTAGA-11	4.43723	21.73	RSVposP
					AAGTCTGCACTTAAGC-11	11.3026	2.52193	RSVposP
					ACCGTAAGTATTACCG-11	4.08922	12.5	RSVposP
					ACCTTTATCCGTTGCT-11	9.06875	2.99177	RSVposP
					ACGAGGACACGAAGCA-11	11.9423	0.084674	RSVposP
					ACGGAGAAGGTGGGTT-11	17.0487	0.524738	RSVposP
					ATAACGCTCTGGCGAC-11	5.62874	6.76779	RSVposP
					ATTACTCCAATAGAGT-11	9.67861	0	RSVposP
					CACAGTAAGCTAAGAT-11	2.37712	1.94175	RSVposP
					CACAGTATCTTGTCAT-11	4.11383	2.75049	RSVposP
					CCATTCGCAAGCGATG-11	11.8439	18.1221	RSVposP
					CCGTACTCACCAGGTC-11	9.0825	13.2404	RSVposP
					CCGTGGACAAGTCTAC-11	12.4944	0	RSVposP
					CCTCTGACAGGGCATA-11	6.19489	0.30896	RSVposP
					CGAGAAGCACAGGAGT-11	3.69079	0	RSVposP
					CGGACACTCTGCCCTA-11	3.16955	16.4166	RSVposP
					CTCTACGCAAGCGATG-11	2.55331	7.45614	RSVposP
					CTGATAGCATCCGGGT-11	5.87039	0	RSVposP
					CTGTGCTCAAGGTTCT-11	6.50246	0.10142	RSVposP
					GAATAAGAGCTCAACT-11	4.10137	10.5079	RSVposP
					GATGAAAAGCCATCGC-11	17.9153	10.7445	RSVposP
					GCATGCGCACACCGCA-11	19.9313	22.0755	RSVposP
					GTAGGCCGTGGTCTCG-11	13.3255	4.9884	RSVposP
					GTCACGGTCGTAGATC-11	7.78988	26.0033	RSVposP
					GTGCATAAGACTCGGA-11	4.82827	15.7293	RSVposP
					GTGTTAGGTTAAAGAC-11	8.29677	14.3803	RSVposP
					TAAGTGCTCCTGTAGA-11	10.3668	8.64041	RSVposP
					TACTTACCACCGTTGG-11	11.461	19.624	RSVposP
					TAGACCAGTCCGTTAA-11	10.1996	0	RSVposP
					TCAATCTCACCGTTGG-11	3.20246	28.01	RSVposP
					TGCTACCAGTCGTACT-11	3.04122	24.4255	RSVposP
					TGCTACCGTCTCTCTG-11	1.79104	0.0918274	RSVposP
					TGGCTGGCAGACAAAT-11	5.03704	13.9225	RSVposP
					TGTATTCAGAGGGATA-11	6.1293	3.76294	RSVposP
					TTCTCCTCAAACTGTC-11	0.864232	0	RSVposP
					TTGACTTGTTACTGAC-11	11.8901	6.91434	RSVposP
					AAAGCAAAGTGTACTC-12	13.2302	1.06996	RSVposP
					AAATGCCTCGCTTAGA-12	6.70956	2.87413	RSVposP
					AAGTCTGCACTTAAGC-12	17.459	0.833333	RSVposP
					ACCTTTATCCGTTGCT-12	10.7812	0.524934	RSVposP
					CACAGTAAGCTAAGAT-12	1.95122	0.977995	RSVposP
					CACAGTATCTTGTCAT-12	3.10559	0.455373	RSVposP
					CCATTCGCAAGCGATG-12	11.1959	2.60366	RSVposP
					CCGTACTCACCAGGTC-12	8.02534	1.92476	RSVposP
					CGGACACTCTGCCCTA-12	3.11077	2.92083	RSVposP
					CTCGGGAGTGATGTCT-12	4.26731	25.3704	RSVposP
					CTCTACGCAAGCGATG-12	2.91262	1.0479	RSVposP
					GAATAAGAGCTCAACT-12	5.59296	1.65354	RSVposP
					GACCAATGTCACACGC-12	7.43476	1.554	RSVposP
					GGCGACTGTAGCGTAG-12	2.35764	1.59884	RSVposP
					GTCACGGTCGTAGATC-12	6.85422	4.8124	RSVposP
					GTGCATAAGACTCGGA-12	6.23145	1.8851	RSVposP
					GTGTTAGGTTAAAGAC-12	11.1637	2.66323	RSVposP
					TCAATCTCACCGTTGG-12	3.56053	4.92454	RSVposP
					TGCTACCAGTCGTACT-12	2.30769	4	RSVposP
					TGTATTCAGAGGGATA-12	6.32108	22.7234	RSVposP
					TTGACTTGTTACTGAC-12	12.2623	0.936968	RSVposP
					CACAGTATCATCGCTC-13	19.6321	1.38606	RSVposP
					CCTATTAGTGGTCTCG-13	5.75314	0.0492126	RSVposP
					GAAATGAGTATGAATG-13	0.250209	10.4083	RSVposP
					GACTGCGGTGCACGAA-13	13.4945	10.8037	RSVposP
					GTCGTAAGTCTCATCC-13	13.2097	7.66679	RSVposP
					TGCTACCCATGTAGTC-13	12.4645	0.155824	RSVposP
					AACACGTGTATGAAAC-17	6.27306	7.01581	RSVposP
					ACATACGCATGCATGT-17	18.4332	13.9442	RSVposP
					ACGCCGACATACTCTT-17	11.4804	3.45269	RSVposP
					ACGTCAAAGCTTTGGT-17	15.1694	1.99275	RSVposP
					ACTGAGTCAGGCGATA-17	1.40351	1.4531	RSVposP
					ACTGAGTTCAACACCA-17	4.56708	3.90782	RSVposP
					ACTTTCAGTCTGCGGT-17	1.52027	0.395257	RSVposP
					AGCGGTCAGCAGGTCA-17	2.8777	0.661376	RSVposP
					ATCCACCTCCGCGCAA-17	5.08806	1.40449	RSVposP
					ATGAGGGCATACCATG-17	1.23267	4.44162	RSVposP
					CAACCTCGTCTGCGGT-17	7.20673	0.0816993	RSVposP
					CAGAATCAGGCTCAGA-17	17.1282	7.66773	RSVposP
					CAGCTAATCACCACCT-17	15.976	0	RSVposP
					CATCAGATCCACGTTC-17	3.6225	0.198413	RSVposP
					CATCGGGAGATGTGGC-17	2.53384	5.27404	RSVposP
					CCAATCCCACTTCGAA-17	6.53789	1.50754	RSVposP
					CCACTACGTTACAGAA-17	6.95434	0	RSVposP
					CCGTGGAAGAGGTAGA-17	10.2804	4.02516	RSVposP
					CCTCAGTCATACGCCG-17	12.9534	2.22694	RSVposP
					CGCGTTTTCATACGGT-17	6.58083	7.92839	RSVposP
					CGTCCATAGTGTTGAA-17	12.7753	0.113379	RSVposP
					CTCGAGGCAAACTGTC-17	16.789	2.80843	RSVposP
					CTCGAGGTCCCATTAT-17	18.6409	37.5704	RSVposP
					CTCGGAGTCGGATGGA-17	6.40216	1.26459	RSVposP
					CTCGGGATCCAGAAGG-17	15.625	4.15094	RSVposP
					CTCGTCAGTTAGATGA-17	8.96	1.48148	RSVposP
					CTGCGGACAAACGCGA-17	16.1905	0.468933	RSVposP
					CTTTGCGTCCAAGCCG-17	12.0497	0.830368	RSVposP
					GACGTTAAGTATCGAA-17	16.9954	5.45315	RSVposP
					GATCGATGTGGTCTCG-17	4.06032	0.912201	RSVposP
					GCCAAATTCAAAGACA-17	8.38599	17.985	RSVposP
					GGACAGATCCCATTAT-17	17.3295	1.66667	RSVposP
					GGAGCAAGTACAGTTC-17	8.5159	10.8466	RSVposP
					GGCGACTCAATGACCT-17	1.35468	12.1834	RSVposP
					GGGACCTCAGTCTTCC-17	1.93452	5.31646	RSVposP
					GGGATGAGTGTTGAGG-17	14.2061	3.13283	RSVposP
					GTAACGTTCCATGAGT-17	5.73123	1.08401	RSVposP
					GTCAAGTGTCAGCTAT-17	11.0692	4.16254	RSVposP
					GTCGGGTGTAGCTAAA-17	8.35616	4.34243	RSVposP
					GTCTTCGTCAACGCTA-17	1.75299	1.20148	RSVposP
					GTGTGCGAGAATCTCC-17	11.8085	0.430108	RSVposP
					GTTACAGGTGTCTGAT-17	19.4719	2.46114	RSVposP
					TACAGTGCAAGTTCTG-17	3.28947	0.298805	RSVposP
					TCAATCTAGTTACCCA-17	17.9775	6.47572	RSVposP
					TCAGGATGTGGCTCCA-17	12.7724	0.0848896	RSVposP
					TCTGGAAAGGTAAACT-17	17.2043	0.0787402	RSVposP
					TGAGCATTCCTATTCA-17	9.3813	0	RSVposP
					TGAGGGAAGCCAACAG-17	10.3571	1.22768	RSVposP
					TGGCCAGGTGTGCGTC-17	9.26205	0.0882613	RSVposP
					TGGCGCATCTTGTTTG-17	3.62637	1.02975	RSVposP
					TGGCTGGGTGACCAAG-17	0.636267	32.9046	RSVposP
					TGTGTTTTCGCGTAGC-17	19.6672	0.63857	RSVposP
					TTAACTCTCTCACATT-17	16.5429	1.95759	RSVposP
					TTAGGCAAGATCCCGC-17	7.2643	0.782269	RSVposP
					TTCTTAGCACCCATTC-17	2.87081	0.131926	RSVposP
					TTGTAGGGTTCATGGT-17	10.3918	0	RSVposP
					AAATGCCGTGATGCCC-18	11.762	3.15582	RSVposP
					AACTCCCCAAGTTCTG-18	18.7602	6.12245	RSVposP
					AATCGGTAGAGAGCTC-18	3.0303	55.7126	RSVposP
					AATCGGTGTTCGGGCT-18	3.24575	1.46104	RSVposP
					ACTTTCATCGTTGACA-18	10.9799	12.0592	RSVposP
					AGCTCTCGTTGCGTTA-18	9.30018	34.3832	RSVposP
					AGGGATGGTATTACCG-18	13.4615	0.33557	RSVposP
					AGGGATGGTATTCTCT-18	12.2598	0.128535	RSVposP
					AGGGATGTCGAGAACG-18	1.77462	0.125	RSVposP
					AGGGTGACATCCGCGA-18	12.9032	1.1919	RSVposP
					ATTCTACCAGCTGCTG-18	8.99105	24.618	RSVposP
					CACAGGCGTTATCGGT-18	13.2075	0.13587	RSVposP
					CAGATCAAGTTCGCGC-18	5.13406	0.106157	RSVposP
					CATGCCTTCAGCGATT-18	13.6888	1.01833	RSVposP
					CATGGCGCAGTTAACC-18	3.93443	2.65252	RSVposP
					CCTACCATCCTAGGGC-18	7.92805	1.54355	RSVposP
					CCTCAGTAGCACAGGT-18	11.5985	0	RSVposP
					CGAGAAGTCGCCATAA-18	13.5266	1.57593	RSVposP
					CGATCGGAGGCAGTCA-18	8.25758	0.3003	RSVposP
					CGCCAAGAGAGGTACC-18	11.3744	25.4597	RSVposP
					CGCGGTACACGTAAGG-18	10.261	1.23762	RSVposP
					CGCGTTTAGATGCCAG-18	2.29142	77.0115	RSVposP
					CGCGTTTCAATGAATG-18	4.05616	0.639659	RSVposP
					CGCTATCTCAGGTAAA-18	6.46688	0.330579	RSVposP
					CGTCACTAGACTTTCG-18	9.36639	19.5815	RSVposP
					CTAAGACTCCTGTAGA-18	10.7383	0.949796	RSVposP
					CTACATTGTCATTAGC-18	19.2133	0	RSVposP
					CTACGTCCACATGTGT-18	7.96058	55.2369	RSVposP
					CTCGAGGCAACACGCC-18	13.4537	0	RSVposP
					CTCGGGACATGCAACT-18	17.9272	5.3125	RSVposP
					CTCGTACGTACAAGTA-18	13.9645	2.59366	RSVposP
					CTGCCTAAGAACAATC-18	13.3018	0	RSVposP
					GAATGAATCCGAGCCA-18	10.6227	5.5794	RSVposP
					GAATGAATCCGCGCAA-18	9.7561	0.634921	RSVposP
					GAGCAGAGTATAAACG-18	4.51843	5.22599	RSVposP
					GCGACCAAGGCTCATT-18	1.63265	0.116414	RSVposP
					GCTCCTAGTCATCGGC-18	13.4553	32.5997	RSVposP
					GCTTCCAAGAGATGAG-18	10.7107	8.71212	RSVposP
					GGACAAGGTTGTCTTT-18	9.68254	9.44351	RSVposP
					GGTGCGTGTCTTTCAT-18	7.1251	1.30952	RSVposP
					GTCACGGAGGGTTTCT-18	13.928	0.483092	RSVposP
					GTCGGGTGTGGCCCTA-18	19.5043	0.134771	RSVposP
					GTGGGTCAGCATGGCA-18	19.3914	41.2562	RSVposP
					GTTACAGGTAGCGCAA-18	9.42761	3.52734	RSVposP
					TAGTTGGGTTCAGACT-18	16.0976	0.168067	RSVposP
					TCTCATAAGAGCTATA-18	7.54717	1.95312	RSVposP
					TGAAAGACATCGATTG-18	8.33333	5.32741	RSVposP
					TGACTAGAGGACACCA-18	13.257	3.25342	RSVposP
					TGCACCTGTGGGTCAA-18	10.9232	3.22209	RSVposP
					TTCGGTCAGCACCGCT-18	16.3823	0.603136	RSVposP
					TTCTACACAATCCGAT-18	6.74817	11.5672	RSVposP
					AACACGTGTCGACTGC-25	0.351975	31.2909	RSVposP
					AACACGTTCAGAGACG-25	2.60402	0	RSVposP
					AACCGCGTCCCATTTA-25	2.63524	0	RSVposP
					AACTCCCCAAAGTGCG-25	17.6211	0.199402	RSVposP
					AAGTCTGCATCATCCC-25	0.636862	0	RSVposP
					ACACCGGTCGCTGATA-25	9.4226	0	RSVposP
					ACGCAGCGTATCGCAT-25	6.85373	0.0618812	RSVposP
					ACGGCCAGTATTAGCC-25	10.8128	0.0754148	RSVposP
					ACGGGCTCACTTAACG-25	2.69705	0	RSVposP
					ACGGGTCTCTAACTGG-25	1.43455	0	RSVposP
					AGATCTGGTGGGTCAA-25	0.97056	0.059952	RSVposP
					AGCTCTCAGCGTTGCC-25	1.22222	0.0958773	RSVposP
					AGTCTTTCAAGTAGTA-25	1.49819	0	RSVposP
					AGTGTCAAGTGGAGTC-25	0.897666	0.184162	RSVposP
					ATCCACCGTGATGATA-25	3.17221	0	RSVposP
					ATCTGCCCATATGGTC-25	3.01085	0	RSVposP
					ATGCGATGTTGCGCAC-25	3.4064	0.0667557	RSVposP
					ATGGGAGAGTAGCCGA-25	5.69211	0.0584112	RSVposP
					ATTACTCTCCGCATCT-25	3.90759	0.0545256	RSVposP
					ATTGGTGAGCGTCAAG-25	8.71688	0.146306	RSVposP
					CAAGTTGGTAAACGCG-25	1.78316	0	RSVposP
					CACACCTGTATCACCA-25	2.61496	0	RSVposP
					CACACTCGTGCCTTGG-25	2.64152	0	RSVposP
					CACCAGGCACGGATAG-25	2.31788	0.181984	RSVposP
					CAGCCGATCGTCTGAA-25	13.3119	0.0704722	RSVposP
					CAGCTGGGTGCAGTAG-25	8.05415	0	RSVposP
					CAGTAACCACGCTTTC-25	2.16787	0.0684932	RSVposP
					CATATTCCAGATCCAT-25	11.485	0.0629327	RSVposP
					CATGCCTGTTTGCATG-25	2.33219	0	RSVposP
					CCACCTACAATAGAGT-25	1.17012	0.260643	RSVposP
					CCACGGAAGCGGCTTC-25	13.392	0.0896861	RSVposP
					CCAGCGATCAGCTCTC-25	0.614628	0.269542	RSVposP
					CCATTCGTCCATGAAC-25	1.86975	0	RSVposP
					CCTAAAGTCTCGAGTA-25	1.51057	0.201613	RSVposP
					CCTAAAGTCTCTAAGG-25	15.9001	0.193424	RSVposP
					CCTTCGACACACCGAC-25	9.86498	1.08342	RSVposP
					CCTTTCTGTGTGGTTT-25	3.55121	0.0619579	RSVposP
					CGAATGTAGTACGACG-25	1.57265	0	RSVposP
					CGCCAAGCAGAAGCAC-25	1.15607	35.5227	RSVposP
					CGCTATCTCCGTCAAA-25	2.10646	0	RSVposP
					CGCTATCTCTACCTGC-25	2.66407	0	RSVposP
					CTACACCTCTCGAGTA-25	1.79692	0	RSVposP
					CTGAAACCAGTTAACC-25	8.37438	0.0944287	RSVposP
					CTGAAGTGTGAGTATA-25	2.64441	0	RSVposP
					CTGCGGAGTAGCCTCG-25	8.7521	0	RSVposP
					CTGTTTAAGACAAAGG-25	1.20746	0	RSVposP
					GAACGGAGTTTGACAC-25	16.1709	0.0786164	RSVposP
					GAAGCAGCAGCGTCCA-25	2.2022	0	RSVposP
					GAATAAGAGGGCTTCC-25	5.63235	0	RSVposP
					GACGGCTGTCGCGGTT-25	2.71318	0.196657	RSVposP
					GACTACAGTGACCAAG-25	2.8467	0	RSVposP
					GATGAGGCAGTAAGCG-25	3.42577	0	RSVposP
					GATGCTAGTAAACGCG-25	1.65746	0	RSVposP
					GCGACCAAGCTGATAA-25	3.02306	0	RSVposP
					GCGAGAAAGAGTGAGA-25	2.82286	0	RSVposP
					GCGCAGTTCCGTCAAA-25	3.72854	0	RSVposP
					GCGCCAATCGCCCTTA-25	2.17844	0	RSVposP
					GCTCTGTCAAATCCGT-25	5.32865	0	RSVposP
					GGAATAAGTGATGATA-25	4.14727	0	RSVposP
					GGAGCAAAGTCTCGGC-25	3.51926	0	RSVposP
					GGATGTTCAGCTCCGA-25	1.03734	0.0533049	RSVposP
					GGGTTGCTCAGCCTAA-25	2.28002	0	RSVposP
					GGTGTTACACCACCAG-25	1.53257	0.176678	RSVposP
					GTACTTTTCGAACGGA-25	3.0104	0	RSVposP
					GTATCTTGTAAGGATT-25	0.227376	13.625	RSVposP
					GTATTCTCACTTCTGC-25	5.11851	0	RSVposP
					GTCAAGTAGTAGATGT-25	6.76218	0.133067	RSVposP
					GTCACAACACCGAAAG-25	2.83728	0	RSVposP
					GTCACAACATGTCGAT-25	2.48615	0	RSVposP
					GTCACGGCACTGTGTA-25	0.932454	0	RSVposP
					GTCGGGTTCGCAAGCC-25	4.93015	0	RSVposP
					GTGCAGCAGATCGGGT-25	3.85289	0	RSVposP
					GTGCTTCTCTGTGCAA-25	0.776197	0.070373	RSVposP
					GTGTGCGAGTGTTGAA-25	10.1793	0.0550055	RSVposP
					GTTCATTTCCGTTGTC-25	3.45074	0	RSVposP
					GTTCGGGAGAGCAATT-25	3.74299	0	RSVposP
					TCAATCTGTGCTCTTC-25	2.46305	0.0682128	RSVposP
					TCAATCTTCACCATAG-25	9.24225	0.0802568	RSVposP
					TCAGCAATCCAGGGCT-25	4.01806	0	RSVposP
					TCGGGACTCCAGGGCT-25	2.48871	0	RSVposP
					TCTCATAAGTGTGGCA-25	2.40564	0.116618	RSVposP
					TCTGGAAAGCTCTCGG-25	3.21082	0	RSVposP
					TGAGGGAGTCACACGC-25	3.09177	0	RSVposP
					TGCCCTAAGTCTCAAC-25	2.47295	27.2514	RSVposP
					TGCGCAGGTCTTGTCC-25	3.93343	0.156863	RSVposP
					TGGCCAGGTGACCAAG-25	6.52304	0.0664011	RSVposP
					TGGCTGGTCCTGCCAT-25	9.56406	0.066357	RSVposP
					TGTGGTAAGACAGGCT-25	2.81024	0	RSVposP
					TTAGTTCCAGTAAGCG-25	3.03271	0	RSVposP
					TTATGCTCATGCAATC-25	1.21766	12.0505	RSVposP
					TTGAACGGTGGAAAGA-25	4.51861	0	RSVposP
					TTGACTTCACGTCTCT-25	2.13867	0.0534188	RSVposP
					TTGGCAAGTTTCCACC-25	1.95827	0	RSVposP
					TTGTAGGAGGCTCTTA-25	2.75706	0	RSVposP
					TTTGGTTAGCAGGTCA-25	2.81825	0	RSVposP
					AACACGTGTCGACTGC-26	0.51161	32.7737	RSVposP
					CCTTCGACACACCGAC-26	16.1725	1.60099	RSVposP
					GGGTTGCCAAACCCAT-26	1.38137	0	RSVposP
					GTATCTTGTAAGGATT-26	0.469704	12.651	RSVposP
					TTATGCTCATGCAATC-26	0.961538	15.4776	RSVposP
					TTCTCAAGTCTGCGGT-26	2.46609	0.115875	RSVposP
					TTGACTTCACGTCTCT-26	1.26582	0.122699	RSVposP
					AAAGATGCACATGACT-27	5.17241	0.153807	RSVposL
					AACCATGTCCAGTAGT-27	12.0081	24.7588	RSVposL
					AACTGGTTCTTTAGTC-27	0.444444	0.477394	RSVposL
					ACACCCTAGGGCTTGA-27	1.1236	2.58959	RSVposL
					ACACCGGTCGCTGATA-27	7.58706	0.0628667	RSVposL
					ACCCACTTCAGTTGAC-27	11.0512	0.183679	RSVposL
					ACGAGCCCACGCTTTC-27	0.318471	0.194498	RSVposL
					ACGATGTCAACTGCTA-27	12.2291	0.434449	RSVposL
					ACGCCGACAAGTCTAC-27	18.7328	16.8869	RSVposL
					ACTATCTGTCATCCCT-27	0.495868	22.7994	RSVposL
					ACTGTCCAGCTGTTCA-27	2.17822	0.250766	RSVposL
					AGAGTGGAGTTTAGGA-27	9.53079	0.324939	RSVposL
					AGATCTGGTGGTAACG-27	0.408789	4.8057	RSVposL
					AGCGTCGAGGGCTTGA-27	2.83986	30.9654	RSVposL
					ATAACGCCATACGCCG-27	14.1886	4.83763	RSVposL
					ATCCACCGTGATGATA-27	3.11139	0.020674	RSVposL
					ATCCACCTCTAACCGA-27	1.89189	0.13224	RSVposL
					ATCTGCCCAATCGGTT-27	3.30882	0.500125	RSVposL
					ATCTGCCCATATGGTC-27	3.14271	0.0674157	RSVposL
					ATTGGTGGTGGTCTCG-27	0.397878	10.1272	RSVposL
					CAAGTTGGTAAACGCG-27	1.65485	0.0543183	RSVposL
					CACACTCGTGCCTTGG-27	2.55675	0.0193274	RSVposL
					CACACTCTCACAACGT-27	8.00377	12.8314	RSVposL
					CACCACTAGGACCACA-27	0.122249	13.5995	RSVposL
					CACCTTGCACTCGACG-27	2.79256	0.0178126	RSVposL
					CACTCCAAGAATAGGG-27	0.0379795	40.7227	RSVposL
					CAGCCGACACTCGACG-27	0.389105	16.4754	RSVposL
					CAGCTAACAAGGGTCA-27	1.82708	64.7379	RSVposL
					CAGTCCTGTTAAGGGC-27	0.39801	31.5883	RSVposL
					CATCGAAAGCGTAATA-27	12.2066	0.127389	RSVposL
					CATTCGCAGTCCGTAT-27	10.2233	0.146987	RSVposL
					CCAATCCGTCGCGTGT-27	11.5856	18.8265	RSVposL
					CCACCTATCAGATAAG-27	0.100503	1.06383	RSVposL
					CCGTTCACAGCTGGCT-27	0.410397	1.43631	RSVposL
					CCTACCACACAAGACG-27	4.17036	0.235602	RSVposL
					CCTCTGATCAAACGGG-27	19.1617	3.60648	RSVposL
					CCTTCGACACACCGAC-27	14.531	2.45253	RSVposL
					CCTTTCTGTATGAAAC-27	3.00481	0.274931	RSVposL
					CGAATGTAGTACGACG-27	1.37089	0.0185117	RSVposL
					CGCTATCTCCGTCAAA-27	2.04663	0.0182216	RSVposL
					CGGTTAAAGATGAGAG-27	0.44843	1.65398	RSVposL
					CGTCACTCATCTATGG-27	0.120919	10.2737	RSVposL
					CTAATGGAGGGTTTCT-27	0.275103	0.197628	RSVposL
					CTGAAACCAGTTAACC-27	6.36714	0.0593354	RSVposL
					CTGAAGTGTGAGTATA-27	2.86933	0.0405844	RSVposL
					CTGCGGAGTAGCCTCG-27	12.1986	0.187316	RSVposL
					CTTGGCTCATGCCTAA-27	3.0303	19.9513	RSVposL
					GAGGTGACAACGATCT-27	0.140845	37.8809	RSVposL
					GATCGATGTTTAGCTG-27	5.65693	0.218938	RSVposL
					GATGAGGCAGTAAGCG-27	3.4195	0	RSVposL
					GCAGTTACAGTAAGCG-27	0.396511	4.99485	RSVposL
					GCATGATGTGCAACTT-27	17.3127	0.181206	RSVposL
					GCATGTAGTGGTCTCG-27	9.02896	0.208659	RSVposL
					GCGACCAAGCTGATAA-27	3.10901	0.0462856	RSVposL
					GCGCCAATCGCCCTTA-27	1.90529	0.0391313	RSVposL
					GGAATAAGTGATGATA-27	4.0568	0.0192753	RSVposL
					GGAGCAAAGTCTCGGC-27	4.74001	0.0476758	RSVposL
					GGATTACCAAGCCGCT-27	0.140944	11.1303	RSVposL
					GGCAATTAGGAACTGC-27	0.0837521	60.9253	RSVposL
					GGCTCGATCCTCAACC-27	4.42793	0.0376719	RSVposL
					GTAACGTCATACTACG-27	17.1845	0.0969697	RSVposL
					GTAGTCAGTGTAACGG-27	1.46939	0.116171	RSVposL
					GTATTCTCACTTCTGC-27	5.79525	0.0229305	RSVposL
					GTCACGGTCACTTACT-27	2.55319	1.38743	RSVposL
					GTCCTCAGTGACCAAG-27	0.559701	7.74799	RSVposL
					GTCTCGTAGAGTAATC-27	3.85185	18.557	RSVposL
					GTGCAGCAGATGTCGG-27	2.97521	0.367751	RSVposL
					GTGTGCGAGTGGCACA-27	15.262	0.264971	RSVposL
					GTGTGCGAGTGTTGAA-27	9.88142	0.183246	RSVposL
					GTGTTAGAGGCTATCT-27	0.578406	34.5051	RSVposL
					GTTCATTTCCGTTGTC-27	3.3733	0	RSVposL
					GTTCGGGAGAGCAATT-27	4.40381	0.0228206	RSVposL
					GTTTCTACACAGAGGT-27	17.5425	5.2191	RSVposL
					GTTTCTATCTGGTGTA-27	0.225904	0.212145	RSVposL
					TCACGAAAGAATTGTG-27	10.8827	2.69576	RSVposL
					TCAGCAATCGCAAGCC-27	0.394867	17.2405	RSVposL
					TCTCTAATCATGCAAC-27	1.51934	0.192784	RSVposL
					TCTGGAAAGCTCTCGG-27	3.24815	0.0448632	RSVposL
					TGATTTCCAGGGCATA-27	0.480769	6.50177	RSVposL
					TGGCTGGCATGACGGA-27	5.70272	53.683	RSVposL
					TGGGCGTGTTATCGGT-27	16.6499	0.442018	RSVposL
					TGGTTCCTCACGGTTA-27	13.6143	0.34713	RSVposL
					TGTGGTAAGACAGGCT-27	2.88702	0	RSVposL
					TTATGCTCATGCAATC-27	0.924125	9.93614	RSVposL
					TTCTCAAGTCTGCGGT-27	2.31056	0.0543478	RSVposL
					TTCTCCTGTTCCACGG-27	0.590219	2.67905	RSVposL
					TTCTTAGCAATTCCTT-27	0.288462	4.83068	RSVposL
					TTGAACGGTGGAAAGA-27	6.35209	0.229095	RSVposL
					TTGACTTCACGTCTCT-27	0.878477	0.333148	RSVposL
					TTGCCGTGTGCACGAA-27	0.245499	5.6614	RSVposL
					TTTGCGCTCACTTCAT-27	0.288392	29.6495	RSVposL
					AACGTTGCATTACCTT-28	17.4936	0.107836	RSVposL
					AACTCCCAGCTGATAA-28	3.66795	0.152381	RSVposL
					ACCGTAAAGCCGATTT-28	4.3685	34.3665	RSVposL
					ACTTGTTCAATGGAGC-28	2.13556	0.186289	RSVposL
					AGCATACGTCAGTGGA-28	6.28423	0.0246427	RSVposL
					ATGGGAGCATGCCTAA-28	16.5988	49.964	RSVposL
					CAGAATCCAAAGGTGC-28	6.99571	0.0358295	RSVposL
					CAGAGAGTCTTTACGT-28	0.34153	18.4268	RSVposL
					CCACCTACAGCTGTAT-28	0.0714796	0.21575	RSVposL
					CCTAAAGAGCATGGCA-28	1.74419	14.9637	RSVposL
					CCTCTGATCATAACCG-28	12.9973	10.968	RSVposL
					CGAATGTCAATTCCTT-28	14.8313	12.1646	RSVposL
					CGATTGATCGCTGATA-28	10.4462	41.2297	RSVposL
					CTAAGACAGTGGTAAT-28	4.13328	34.4645	RSVposL
					CTTCTCTCAGGGTATG-28	0.564972	47.6992	RSVposL
					GAACATCGTAAACACA-28	16.9884	0.0769231	RSVposL
					GACTAACCATTCACTT-28	3.18749	18.4319	RSVposL
					GCAATCATCTGACCTC-28	5.02035	1.3059	RSVposL
					GCACATATCTGAGTGT-28	1.4733	40.2507	RSVposL
					GGACATTAGTCCGGTC-28	18.5659	5.54281	RSVposL
					GGGTCTGTCTAACTTC-28	6.53218	0.0737735	RSVposL
					GGTATTGTCAATCACG-28	3.3391	0	RSVposL
					GTCTTCGGTCATATCG-28	3.7123	0.0792079	RSVposL
					GTGAAGGAGTGGGCTA-28	0.297177	15.6418	RSVposL
					GTGTGCGGTCAGCTAT-28	1.87394	10.0339	RSVposL
					GTTCGGGAGCATCATC-28	17.3244	0.186916	RSVposL
					GTTCGGGTCTCAAACG-28	1.70101	65.0865	RSVposL
					TCAGCTCCAAGCCATT-28	8.46351	0.193852	RSVposL
					TCATTTGTCCCTAACC-28	1.43416	0.112108	RSVposL
					TCGAGGCCACAGAGGT-28	1.67653	26.6667	RSVposL
					TCTATTGGTTCTCATT-28	16.4463	19.8608	RSVposL
					TCTTTCCCAGCGTCCA-28	12.9301	0.0738825	RSVposL
					TGATTTCTCTCAAACG-28	1.12574	0.0548998	RSVposL
					TGGCGCACATACGCTA-28	0.528302	0.0711744	RSVposL
					AACTCCCAGCTGATAA-29	3.9967	0.619195	RSVposL
					AACTCTTTCGAATCCA-29	7.27023	0.454133	RSVposL
					AAGACCTGTACCAGTT-29	7.47232	0.373413	RSVposL
					AATCCAGGTATATGGA-29	5.18293	0.0894454	RSVposL
					ACAGCCGGTTCGGGCT-29	8.63579	0.472813	RSVposL
					ACCAGTAAGAATAGGG-29	6.95907	0.440529	RSVposL
					ACGATGTCAGCCAGAA-29	15.7429	2.77033	RSVposL
					ACGCAGCAGGCTAGGT-29	10.4521	1.1919	RSVposL
					ACGCCAGTCTACTTAC-29	0.411523	1.17801	RSVposL
					ACTGAGTTCTCTAGGA-29	3.11839	89.2086	RSVposL
					ACTTGTTAGTTACCCA-29	6.66667	1.34048	RSVposL
					ACTTGTTCAATGGAGC-29	2.725	0.942285	RSVposL
					AGACGTTCAAGGACTG-29	0.610246	0.084317	RSVposL
					AGACGTTGTATCAGTC-29	16.3627	3.71353	RSVposL
					AGAGTGGAGGCCCTTG-29	11.1961	3.1339	RSVposL
					AGCAGCCAGACAAGCC-29	4.2042	0.340522	RSVposL
					AGCATACCATTCCTGC-29	4.8538	2.77281	RSVposL
					AGCATACGTCAGTGGA-29	6.04396	0.197433	RSVposL
					AGCATACTCTTCATGT-29	12.265	5.15873	RSVposL
					AGCCTAAGTAGGCATG-29	8.19462	2.28426	RSVposL
					AGCGGTCGTTCGTTGA-29	0.521739	0.979021	RSVposL
					AGCGTCGCATTCACTT-29	9.30931	0.416667	RSVposL
					AGGCCACGTCTAGCGC-29	5.54017	0.826446	RSVposL
					AGGGAGTAGCGATATA-29	5.65997	0.42328	RSVposL
					AGTAGTCCAGGATTGG-29	5.43278	29.0186	RSVposL
					ATAAGAGAGAGGGCTT-29	11.5493	3.29768	RSVposL
					ATGCGATAGCTCTCGG-29	7.08919	67.0927	RSVposL
					ATGGGAGCATGCCTAA-29	13.7569	55.7638	RSVposL
					ATTGGACGTGACAAAT-29	1.85029	41.0302	RSVposL
					ATTGGTGCACGGACAA-29	2.86724	63.5283	RSVposL
					CAACCTCAGCCACGCT-29	12.2088	4.23645	RSVposL
					CAAGAAACATTGGCGC-29	5.05051	1.25156	RSVposL
					CACCACTCAAACGCGA-29	3.71263	0.312744	RSVposL
					CAGAATCCAAAGGTGC-29	10.077	0.279851	RSVposL
					CAGAGAGTCTTTACGT-29	0.6917	27.5081	RSVposL
					CAGATCATCAACCATG-29	6.38821	0.977778	RSVposL
					CAGCTGGGTGCGGTAA-29	3.08748	0.976562	RSVposL
					CATGACACAAGCGAGT-29	11.9366	56.7714	RSVposL
					CATGACAGTTAAGTAG-29	2.72218	0.37594	RSVposL
					CCACCTACAGCTGTAT-29	1.2942	0.843373	RSVposL
					CCACTACGTAGCACGA-29	7.96353	3.75802	RSVposL
					CCCAATCCACAGAGGT-29	3.33979	0.167224	RSVposL
					CCCTCCTCATGTCGAT-29	9.84768	1.16732	RSVposL
					CCGGTAGCAGTACACT-29	9.40767	3.65112	RSVposL
					CCGGTAGCATCCCATC-29	1.3708	3.83178	RSVposL
					CCGTGGAGTACAGCAG-29	5.98222	0.768492	RSVposL
					CCTAGCTAGTCCTCCT-29	4.10016	0.352734	RSVposL
					CCTCTGATCATAACCG-29	8.89778	19.1866	RSVposL
					CCTTACGCACTCAGGC-29	17.257	2.69231	RSVposL
					CCTTCCCTCTTTAGGG-29	5.09091	0.341588	RSVposL
					CGAACATAGTCGTACT-29	2.41935	0.317797	RSVposL
					CGAATGTCAATTCCTT-29	6.46593	20.794	RSVposL
					CGATTGATCGCTGATA-29	9.70651	51.2695	RSVposL
					CGGAGCTTCTTTAGGG-29	8.60927	0.285714	RSVposL
					CGTCCATGTGCATCTA-29	9.79557	0.71066	RSVposL
					CGTGTCTGTTGTCGCG-29	7.09081	0.358423	RSVposL
					CTAAGACAGTGGTAAT-29	9.06754	36.8519	RSVposL
					CTAGTGATCCTAAGTG-29	3.34699	22.4835	RSVposL
					CTCAGAAGTGACCAAG-29	4.36647	3.89734	RSVposL
					CTCGTCAAGTGTACGG-29	16.7286	0.985222	RSVposL
					CTCTACGCAGTGACAG-29	3.35454	0.17094	RSVposL
					CTGGTCTGTGCATCTA-29	11.8906	0.839329	RSVposL
					CTTACCGTCTAACTCT-29	4.08971	0.188501	RSVposL
					CTTTGCGCACCGTTGG-29	11.0698	4.24063	RSVposL
					GAACATCGTAAACACA-29	6.31929	0.396432	RSVposL
					GAAGCAGAGAGCTGGT-29	9.13307	1.04167	RSVposL
					GAATGAAGTTCAGTAC-29	9.51392	3.15884	RSVposL
					GACAGAGAGATCCTGT-29	19.0365	3.85289	RSVposL
					GACAGAGCATCGATGT-29	5.53781	0.505902	RSVposL
					GACCAATTCATGTCCC-29	15.5436	0.543478	RSVposL
					GACGGCTGTCCGACGT-29	15.0553	3.37178	RSVposL
					GACTAACCATTCACTT-29	7.44	58.5413	RSVposL
					GCAATCATCTGACCTC-29	5.97166	6.88705	RSVposL
					GCACATATCTGAGTGT-29	3.97764	50.1414	RSVposL
					GCAGCCATCGAATGGG-29	7.32207	3.03819	RSVposL
					GCCAAATGTCAACATC-29	0.767263	0.951087	RSVposL
					GCGCGATGTAGCCTAT-29	11.5321	1.67131	RSVposL
					GCTGCAGAGTGGGTTG-29	2.35383	0.745573	RSVposL
					GGACATTAGTCCGGTC-29	19.8672	14.1039	RSVposL
					GGCAATTTCTTGAGAC-29	13.5215	5.51724	RSVposL
					GGCCGATGTACTTAGC-29	9.29447	0.464037	RSVposL
					GGCGACTCAGGTGCCT-29	8.59827	4.24128	RSVposL
					GGGCACTAGACTACAA-29	16.3217	3.86139	RSVposL
					GGGCATCGTCCATCCT-29	14.3032	30.7971	RSVposL
					GGGTCTGTCTAACTTC-29	9.84848	0.792752	RSVposL
					GGTATTGTCAATCACG-29	3.12164	0.670391	RSVposL
					GTAACGTTCTCCTATA-29	7.57389	3.47032	RSVposL
					GTATCTTAGTGCAAGC-29	17.2656	32.3647	RSVposL
					GTATTCTCATTCCTCG-29	6.29653	0.426894	RSVposL
					GTATTCTTCCAAATGC-29	2.03125	38.3448	RSVposL
					GTCATTTTCTAACTTC-29	3.36747	0.346821	RSVposL
					GTCTTCGGTCATATCG-29	5.16107	1.36986	RSVposL
					GTGAAGGAGTGGGCTA-29	1.12918	19.4245	RSVposL
					GTGTGCGGTCAGCTAT-29	1.91591	12.3642	RSVposL
					GTTAAGCAGTGTTTGC-29	4.32503	1.00503	RSVposL
					GTTACAGTCATGGTCA-29	18.6589	0.650195	RSVposL
					GTTCGGGTCCTCAATT-29	15.9827	2.90416	RSVposL
					GTTCGGGTCTCAAACG-29	7.55616	70.3053	RSVposL
					TAGGCATTCGGAAACG-29	0.356189	0.200602	RSVposL
					TAGTTGGAGGGCTTCC-29	2.88248	0.729927	RSVposL
					TATTACCTCCGCTGTT-29	17.0838	5.04484	RSVposL
					TCAGATGTCAGTCAGT-29	5.48327	3.72294	RSVposL
					TCAGCTCCAAGCCATT-29	9.16806	0.979325	RSVposL
					TCATTTGTCCCTAACC-29	1.48409	0.361337	RSVposL
					TCGAGGCCACAGAGGT-29	2.05224	34.2827	RSVposL
					TCTTTCCCAGCGTCCA-29	7.62002	0.598802	RSVposL
					TGACTAGCACCTGGTG-29	6.78598	0.55814	RSVposL
					TGACTAGGTACCGTTA-29	17.163	3.34507	RSVposL
					TGAGCATAGATGCGAC-29	1.43885	0.503018	RSVposL
					TGAGCATAGTGCCATT-29	8.99358	0.693909	RSVposL
					TGAGCCGCACTTCGAA-29	7.70186	3.59779	RSVposL
					TGAGCCGTCGTCACGG-29	5.69164	4.60211	RSVposL
					TGCGTGGAGGTGCTTT-29	18.4379	29.1667	RSVposL
					TGCTACCGTTCCTCCA-29	6.9376	3.2	RSVposL
					TGGCGCAGTCGCATCG-29	4.06268	3.67384	RSVposL
					TGTCCCAGTCTGCCAG-29	4.17551	3.65385	RSVposL
					TTTCCTCAGAAGGACA-29	11.0718	5.93434	RSVposL
					TTTCCTCAGCTGTCTA-29	6.77778	0.757576	RSVposL
					TTTGTCACATTTGCTT-29	6.28205	1.40665	RSVposL
					AAAGCAACACCAGTTA-30	4.69498	74.6386	RSVposL
					AAAGTAGAGCTAACTC-30	2.49567	93.6435	RSVposL
					AACGTTGCATTACCTT-30	17.6067	0.191816	RSVposL
					AACTCTTCAGTCGATT-30	0.078064	14.3083	RSVposL
					AACTTTCGTAGCCTCG-30	0.864198	40.4762	RSVposL
					AAGGAGCGTGTATGGG-30	1.70778	0.736648	RSVposL
					AATCCAGGTATATGGA-30	3.48382	0	RSVposL
					ACATCAGCACTCTGTC-30	3.35484	0.287081	RSVposL
					ACCAGTACACATTAGC-30	1.53203	1.67638	RSVposL
					ACGATGTAGGCCGAAT-30	0.492005	0.388727	RSVposL
					ACTGAGTTCTCTAGGA-30	1.18964	81.8966	RSVposL
					ACTTACTAGTCATGCT-30	0.0911577	0.0881834	RSVposL
					ACTTGTTCAATGGAGC-30	1.45175	0.336984	RSVposL
					AGACGTTCAAGGACTG-30	0.439009	0	RSVposL
					AGAGTGGGTGATGCCC-30	4.82744	73.4159	RSVposL
					AGCAGCCAGACAAGCC-30	3.84294	0.0578035	RSVposL
					AGCATACTCTTCATGT-30	13.2075	3.33919	RSVposL
					AGGGAGTAGCGATATA-30	4.9098	0.0823045	RSVposL
					ATCATGGTCTTGCCGT-30	0.227445	23.1008	RSVposL
					ATGGGAGCATGCCTAA-30	16.5712	51.8569	RSVposL
					CACATTTCAATGGAAT-30	0.422886	68.1433	RSVposL
					CACCACTCAAACGCGA-30	2.72975	0.0629723	RSVposL
					CAGAATCCAAAGGTGC-30	8.23045	0.0610501	RSVposL
					CAGAGAGTCTTTACGT-30	0	20.7265	RSVposL
					CATGACATCTGCCCTA-30	16.5915	48.4182	RSVposL
					CCACCTACAGCTGTAT-30	0.144613	0.685976	RSVposL
					CCCAATCCACAGAGGT-30	2.44352	0.0640615	RSVposL
					CCTAGCTAGTCCTCCT-30	5.5791	0.148038	RSVposL
					CCTCTGATCATAACCG-30	12.5645	14.4528	RSVposL
					CCTTCCCTCTTTAGGG-30	3.8566	0.065445	RSVposL
					CGAACATAGTCGTACT-30	1.76523	0.0862813	RSVposL
					CGAATGTCAATTCCTT-30	14.3118	13.0656	RSVposL
					CGATTGATCGCTGATA-30	9.7561	41.6555	RSVposL
					CGCTTCAAGAAGAAGC-30	1.06308	0.15015	RSVposL
					CGTCAGGCAACGATGG-30	0.607533	24.7871	RSVposL
					CTAAGACAGTGGTAAT-30	3.98883	33.5231	RSVposL
					CTCTACGCAGTGACAG-30	1.69306	0.0654879	RSVposL
					CTCTGGTGTTCCACGG-30	1.18846	1.71635	RSVposL
					CTGTGCTAGGAATCGC-30	1.39319	0.40282	RSVposL
					CTTACCGTCTAACTCT-30	2.52644	0.0696864	RSVposL
					GAACATCGTAAACACA-30	15.748	0.458716	RSVposL
					GACACGCTCTTGAGGT-30	0	10.4008	RSVposL
					GACTAACCATTCACTT-30	5.4339	44.0053	RSVposL
					GATTCAGCAGACTCGC-30	0.165153	0.505051	RSVposL
					GCAAACTGTTCCAACA-30	4.6371	1.85676	RSVposL
					GCAATCATCTGACCTC-30	3.71353	2.16535	RSVposL
					GCACATATCTGAGTGT-30	1.78344	42.4021	RSVposL
					GCAGCCAGTCAACTGT-30	0.502513	26.3109	RSVposL
					GCCAAATGTCAACATC-30	0.45045	0.094518	RSVposL
					GGAATAAGTACAGTTC-30	1.51286	0.369004	RSVposL
					GGACAAGCAGACAAAT-30	0.3386	3.18841	RSVposL
					GGACATTAGTCCGGTC-30	19.0736	10.5062	RSVposL
					GGGAATGTCCAGTATG-30	1.90058	0.780488	RSVposL
					GGGTCTGTCTAACTTC-30	5.88785	0.34965	RSVposL
					GGGTTGCCAGACAAAT-30	2.33883	0	RSVposL
					GGTATTGTCAATCACG-30	2.68631	0.257511	RSVposL
					GTATTCTCATTCCTCG-30	14.0732	0.183486	RSVposL
					GTATTCTTCCAAATGC-30	3.02539	28.7247	RSVposL
					GTCACGGGTGGACGAT-30	0	15.3025	RSVposL
					GTCTTCGGTCATATCG-30	2.2439	0.361991	RSVposL
					GTGAAGGAGTGGGCTA-30	0	25.4369	RSVposL
					GTTCGGGAGCATCATC-30	19.1746	0.0691085	RSVposL
					GTTCGGGTCTCAAACG-30	1.84162	63.5599	RSVposL
					TAGTTGGAGGGCTTCC-30	1.38889	0.382775	RSVposL
					TCACAAGCACCCATGG-30	16.7187	41.7257	RSVposL
					TCAGCTCCAAGCCATT-30	11.081	0.277778	RSVposL
					TCATTTGTCCCTAACC-30	1.40935	0.20979	RSVposL
					TCGAGGCCACAGAGGT-30	2.68456	42.0248	RSVposL
					TCTATTGGTTCTCATT-30	16.0532	26.3117	RSVposL
					TGACAACTCGGTCTAA-30	2.34249	0.0822368	RSVposL
					TGAGGGATCTTTAGGG-30	10.2208	0.180505	RSVposL
					TGGCTGGAGTATCTCG-30	1.43885	0.212993	RSVposL
					TGTGTTTGTACTCAAC-30	1.67689	62.6506	RSVposL
					TTTATGCGTCAGAATA-30	0.302115	1.85005	RSVposL
					AACCATGCAGGACCCT-31	3.95115	0.15015	RSVposL
					AACTCAGGTTCGTCTC-31	3.07068	0	RSVposL
					AACTCTTTCTCATTCA-31	11.31	0.109529	RSVposL
					AAGACCTTCATACGGT-31	3.43788	0	RSVposL
					AAGGCAGTCGTTGACA-31	11.5571	0	RSVposL
					AATCGGTCAGTATGCT-31	3.45655	0.111359	RSVposL
					AATCGGTTCGCGCCAA-31	3.73766	0.146199	RSVposL
					ACACCCTTCAACTCTT-31	2.82609	0.501672	RSVposL
					ACGCCGACAGGGATTG-31	3.21528	0.201613	RSVposL
					AGATCTGTCGTAGATC-31	6.45032	0.155763	RSVposL
					AGCCTAACAAGTCTGT-31	2.72537	0.0994036	RSVposL
					AGCGGTCAGTACGATA-31	3.9604	0.235571	RSVposL
					AGCGTCGCACCAACCG-31	3.45964	0.312012	RSVposL
					AGTGTCAAGGGATACC-31	6.25	0.201816	RSVposL
					ATCCACCGTTCCTCCA-31	2.00523	0.10661	RSVposL
					ATCTACTGTCAGCTAT-31	5.40435	0.146628	RSVposL
					ATGTGTGGTCCGTGAC-31	2.98285	0.103627	RSVposL
					ATTATCCGTACAGACG-31	3.60562	0	RSVposL
					CAACCAATCCGAACGC-31	2.77427	0.265957	RSVposL
					CAAGAAACATAAAGGT-31	2.24066	0.110619	RSVposL
					CAAGTTGGTCGGATCC-31	2.51542	0.136426	RSVposL
					CACCAGGGTCATATCG-31	3.76812	0.112994	RSVposL
					CAGCTGGGTCTCCACT-31	0.408163	0.166667	RSVposL
					CAGTAACCACCACCAG-31	4.40678	0.160514	RSVposL
					CAGTAACCAGGCTCAC-31	3.2882	18.4433	RSVposL
					CAGTCCTAGTCGATAA-31	3.00388	0.115207	RSVposL
					CATCAGATCCACTCCA-31	2.04947	0.202224	RSVposL
					CATGGCGTCGCACTCT-31	4.13983	0.111111	RSVposL
					CCACTACCAAGACACG-31	0.469484	0	RSVposL
					CCGGTAGAGTGGTCCC-31	9.63415	0.383632	RSVposL
					CCTCAGTAGCGACGTA-31	3.02198	0.200401	RSVposL
					CCTTCCCCATGAACCT-31	3.58705	0.110742	RSVposL
					CCTTCGACAGATCTGT-31	4.85981	0.178891	RSVposL
					CGAATGTAGGGTTCCC-31	1.31004	0.242424	RSVposL
					CGAATGTGTGACTCAT-31	1.55546	0	RSVposL
					CGAATGTTCCCATTAT-31	1.49168	13.4752	RSVposL
					CGATGGCTCCTTTCTC-31	4.17178	0.130378	RSVposL
					CGCGTTTTCCCGGATG-31	3.99709	0.0982318	RSVposL
					CGCGTTTTCTACTCAT-31	17.0819	18.4041	RSVposL
					CGGAGTCTCTTTAGTC-31	0.0905797	0.115075	RSVposL
					CGGGTCACATGCAATC-31	5.58344	0.186047	RSVposL
					CTACACCTCATTATCC-31	2.72953	0.110865	RSVposL
					CTCGAGGAGGCAGTCA-31	2.14008	0.229621	RSVposL
					CTGTGCTAGATGGCGT-31	4.50563	0.128041	RSVposL
					CTTACCGAGAGCAATT-31	6.25	0.119332	RSVposL
					GAACCTAAGTTCGCGC-31	4.34956	0	RSVposL
					GATCGTATCCTAGGGC-31	1.23967	0.217155	RSVposL
					GATTCAGGTAGTGAAT-31	4.83559	0.11274	RSVposL
					GCACATAAGCAGCCTC-31	3.22928	0.122249	RSVposL
					GCTCTGTTCATGCATG-31	2.50798	0.169492	RSVposL
					GGACAGACACGGTTTA-31	1.68946	0.106496	RSVposL
					GGACATTGTATAGGTA-31	3.56633	0	RSVposL
					GGATGTTCAATAGCGG-31	2.53542	0	RSVposL
					GGCCGATCAGTGACAG-31	5.4095	0.106952	RSVposL
					GGCTGGTTCCGCTGTT-31	3.41797	0	RSVposL
					GGGATGACACTAAGTC-31	5.27027	0.280505	RSVposL
					GGGTTGCTCCAATGGT-31	2.94345	0.2079	RSVposL
					GGTGCGTTCTTTAGGG-31	3.47881	0.0990099	RSVposL
					GTACTCCGTGCACTTA-31	2.88541	0.109051	RSVposL
					GTACTTTAGTCAAGGC-31	0.315956	0.155039	RSVposL
					GTCATTTGTCCCTTGT-31	1.06809	0.135318	RSVposL
					GTTCATTCAGATCGGA-31	3.15222	0	RSVposL
					GTTCGGGGTCTCTTAT-31	3.89877	8.83864	RSVposL
					TATGCCCCACCCATTC-31	2.48319	0.10395	RSVposL
					TCAGATGAGATGTGGC-31	3.63448	0.2331	RSVposL
					TCAGATGGTCGCCATG-31	2.44755	0.0967118	RSVposL
					TCAGATGTCCAAAGTC-31	2.51479	0	RSVposL
					TCGAGGCTCGTCTGAA-31	2.36967	0.357782	RSVposL
					TCTTTCCTCGGATGGA-31	10.3395	0.952381	RSVposL
					TGACGGCAGTGTACGG-31	5.97243	0.151286	RSVposL
					TGACGGCTCCTCAATT-31	4.97592	0.1002	RSVposL
					TGAGGGAAGGAGTAGA-31	11.5358	0.107181	RSVposL
					TGCCAAAAGAAGATTC-31	2.03209	0.117925	RSVposL
					TGCGCAGAGTGTCCAT-31	3.91368	0	RSVposL
					TGCGCAGTCTGTCTAT-31	5.89922	0	RSVposL
					TGGGAAGAGTCCAGGA-31	5.14166	0.232558	RSVposL
					TGTGTTTTCCTTGCCA-31	2.94883	0.111732	RSVposL
					TGTTCCGGTAGGACAC-31	2.88184	0.204708	RSVposL
					TTAGGCACAATAGCGG-31	0.543478	0.1221	RSVposL
					TTGCCGTGTATCAGTC-31	2.32558	0.418994	RSVposL
					ACTATCTCACGCTTTC-32	1.90616	0.101729	RSVposL
					AGCTCTCCAAGGCTCC-32	13.4752	17.3851	RSVposL
					ATCCGAATCGGCGCAT-32	3.31351	0.115207	RSVposL
					CAGTAACCAGGCTCAC-32	3.37268	16.7763	RSVposL
					CCGGTAGAGGTGATTA-32	0.763359	0.267023	RSVposL
					CGAATGTTCCCATTAT-32	1.28601	16.0981	RSVposL
					CGATGGCTCCTTTCTC-32	3.38219	0.122249	RSVposL
					GTTCGGGGTCTCTTAT-32	3.28988	10.3617	RSVposL
					TGACGGCAGTGTACGG-32	6.56836	0.135501	RSVposL
					TGCGCAGTCTGTCTAT-32	4.66472	0	RSVposL
					AAGACCTTCATACGGT-33	2.76094	0.0781861	RSVposP
					AGCTCTCCAAGGCTCC-33	6.35252	29.3539	RSVposP
					CACCAGGGTCATATCG-33	4.43038	0.100301	RSVposP
					CCTTCGACAGATCTGT-33	5.24384	0.070922	RSVposP
					CGAATGTTCCCATTAT-33	1.4631	14.4068	RSVposP
					CGCGTTTTCCCGGATG-33	3.08943	0.084317	RSVposP
					CTTAGGAAGTGGACGT-33	1.50295	1.31387	RSVposP
					GGATGTTGTGCTCTTC-33	13.491	7.26722	RSVposP
					GGTGAAGTCTGCTTGC-33	1.68235	0.0667111	RSVposP
					GTTCGGGGTCTCTTAT-33	2.55661	9.70565	RSVposP
					TCAGATGAGATGTGGC-33	3.15315	0.109409	RSVposP
					TGACGGCAGTGTACGG-33	4.63918	0.221484	RSVposP
					TGAGGGAAGGAGTAGA-33	10.6366	0.0846024	RSVposP
					TGCCCTAGTCGGATCC-33	2	0.074184	RSVposP
					TGCGCAGTCTGTCTAT-33	4.96703	0.0660939	RSVposP
					TTTGTCATCCGAACGC-33	9.10518	38.49	RSVposP
					CAGTAACCAGGCTCAC-34	3.1068	9.29332	RSVposP
					CATGGCGTCGCACTCT-34	4.29769	0.0956023	RSVposP
					CGAATGTTCCCATTAT-34	1.15431	13.5678	RSVposP
					GTTCGGGGTCTCTTAT-34	3.64166	8.52535	RSVposP
					CAGTAACCAGGCTCAC-35	2.48092	10.5909	RSVposP
					CGAATGTTCCCATTAT-35	0.777202	13.9735	RSVposP
					GTTCGGGGTCTCTTAT-35	4.19463	9.13043	RSVposP
					TGACGGCAGTGTACGG-35	5.01792	0.122399	RSVposP
					AACGTTGAGAGAGCTC-36	0.449102	0.14881	RSVposL
					AACTCAGTCCGCTGTT-36	0.659341	0.0784929	RSVposL
					AAGTCTGTCCGCGGTA-36	3.66242	0.150263	RSVposL
					ACGATACAGTTCGATC-36	0.71066	12.1898	RSVposL
					ACGCCAGTCAATCTCT-36	5.72023	0.17783	RSVposL
					AGATCTGTCGTAGATC-36	5.81754	0.0535906	RSVposL
					AGTGTCAAGGGATACC-36	5.40209	0.125156	RSVposL
					ATAAGAGGTCTGGTCG-36	0.511771	0.0588928	RSVposL
					ATGAGGGAGACTGTAA-36	2.398	0.0532481	RSVposL
					ATGCGATTCAGTTGAC-36	0.71736	0.138408	RSVposL
					ATTACTCCATGCCACG-36	8.97603	0.0527148	RSVposL
					CAACCAATCCGAACGC-36	2.2293	0.164339	RSVposL
					CAGCATACACCTCGGA-36	1.10375	2.46542	RSVposL
					CAGCTGGAGGGCACTA-36	1.59884	0.14881	RSVposL
					CAGTCCTAGTCGATAA-36	3.22581	0.0761035	RSVposL
					CATCGGGAGTCGAGTG-36	1.5299	5.67428	RSVposL
					CATCGGGTCAGAGGTG-36	1.85414	0.125156	RSVposL
					CCACTACCACTAAGTC-36	0.706215	0.0546448	RSVposL
					CCTACACCAAACCTAC-36	3.44215	0	RSVposL
					CCTTCCCCACCTCGTT-36	0.891266	14.4487	RSVposL
					CCTTCGACACGTCTCT-36	3.00429	0.142959	RSVposL
					CGAACATGTCCAGTTA-36	0.817884	0.0585138	RSVposL
					CGAATGTTCCCATTAT-36	1.69161	13.7345	RSVposL
					CGGACACCATGCCACG-36	1.30548	13.0271	RSVposL
					CGGAGCTCAACTTGAC-36	1.18143	0.0773395	RSVposL
					CTCGGGAGTGCTCTTC-36	5.3325	0.0631712	RSVposL
					CTCTAATTCAGTCCCT-36	0.466284	0.0527426	RSVposL
					CTGATAGAGATGTGGC-36	0.606061	0.146092	RSVposL
					CTGCTGTCACCACCAG-36	1.22807	0.149925	RSVposL
					GAGCAGACACCCAGTG-36	0.651466	0.148258	RSVposL
					GGAATAACACTCTGTC-36	0.369004	4.79599	RSVposL
					GGGATGACACTAAGTC-36	3.65217	0.162338	RSVposL
					GTACTTTTCTGAAAGA-36	1.00042	0.0520291	RSVposL
					GTCTTCGCATGGTAGG-36	1.49813	0.152672	RSVposL
					GTTACAGAGATATACG-36	0.918937	0	RSVposL
					GTTCGGGGTCTCTTAT-36	3.18888	10.0951	RSVposL
					TAAACCGCAACGATCT-36	0.890869	0.11236	RSVposL
					TGACAACGTCTACCTC-36	1.37556	0	RSVposL
					TGACGGCAGTGTACGG-36	5.19481	0.166806	RSVposL
					TGATTTCAGCACACAG-36	0.842182	0.0542299	RSVposL
					TGCACCTCACTTAACG-36	0.504686	0.137931	RSVposL
					TGCCAAACAACTGCGC-36	0.604595	0.160514	RSVposL
					TGTGTTTTCCTTGCCA-36	3.15217	0.0801925	RSVposL
					TTAGTTCGTTCGAATC-36	4.79347	0.0561798	RSVposL
					AAAGTAGTCACGATGT-37	1.8965	0	RSVposL
					AACCATGCAGGACCCT-37	3.49961	0	RSVposL
					AACTCAGTCCGCTGTT-37	0.548661	0	RSVposL
					AACTCCCGTCTCCATC-37	3.69004	0.193986	RSVposL
					AACTTTCGTTAAAGTG-37	9.62672	0.418848	RSVposL
					AACTTTCTCGGCGCAT-37	3.02244	0.0834725	RSVposL
					AAGACCTTCATACGGT-37	2.55846	0.0856164	RSVposL
					AAGGAGCTCTCGTATT-37	2.6669	0.0843882	RSVposL
					AAGGCAGTCGTTGACA-37	12.5589	0	RSVposL
					AATCGGTCAGTATGCT-37	3.69557	0	RSVposL
					ACACCCTTCAACTCTT-37	3.74158	0.0882613	RSVposL
					ACCGTAAAGGTCGGAT-37	0	0.289017	RSVposL
					ACGCCGACAGGGATTG-37	3.09244	0	RSVposL
					ACGGGTCCACGGTAGA-37	1.43284	0.0713267	RSVposL
					ACGTCAATCCTTCAAT-37	13.0048	0.149589	RSVposL
					ACTATCTCACGCTTTC-37	1.34387	0.0819672	RSVposL
					ACTATCTTCCAAGTAC-37	0.301932	0.142248	RSVposL
					ACTGAGTCATCTATGG-37	0.920245	0.0883392	RSVposL
					ACTTTCATCCTGTACC-37	0.975081	0.0718907	RSVposL
					ACTTTCATCTTAGCCC-37	1.53257	0.0938086	RSVposL
					AGATCTGAGCTAAACA-37	3.47612	0	RSVposL
					AGATCTGTCGTAGATC-37	5.21186	0.126502	RSVposL
					AGCAGCCGTGATGTGG-37	0.306279	0.189155	RSVposL
					AGCCTAACAAGTCTGT-37	2.71414	0	RSVposL
					AGCGGTCAGTACGATA-37	3.95252	0.0776398	RSVposL
					AGCGTATGTGACAAAT-37	0.52108	0.136799	RSVposL
					AGCGTATTCCAGGGCT-37	1.76744	0.0923361	RSVposL
					AGCGTCGCACCAACCG-37	3.64774	0	RSVposL
					AGCTCTCCAAGGCTCC-37	11.2987	16.9295	RSVposL
					AGGCCACCAAGAAAGG-37	3.05844	0.0687285	RSVposL
					AGGTCATGTACCTACA-37	2.1445	0.0856898	RSVposL
					AGTGTCAAGGGATACC-37	5.44673	0	RSVposL
					AGTGTCACACCCTATC-37	0.92973	0	RSVposL
					ATAGACCGTTCCACGG-37	14.7321	0.10352	RSVposL
					ATCCACCGTTCCTCCA-37	1.57026	0	RSVposL
					ATGGGAGGTCAACATC-37	16.9526	28.3254	RSVposL
					ATGTGTGGTCCGTGAC-37	2.46812	0.0816993	RSVposL
					ATGTGTGTCCTCTAGC-37	7.46073	0.533618	RSVposL
					ATTATCCGTACAGACG-37	3.54663	0	RSVposL
					ATTGGTGAGTTGTCGT-37	0.138889	0.0755287	RSVposL
					CAACCAATCCGAACGC-37	1.73066	0	RSVposL
					CAACTAGTCGAGGTAG-37	0.809419	0.1554	RSVposL
					CAAGAAACACATCCGG-37	16.4117	0.0652316	RSVposL
					CAAGAAACATAAAGGT-37	2.74798	0.0827815	RSVposL
					CAAGGCCAGTGAACAT-37	4.45946	0	RSVposL
					CAAGTTGCAGCGTTCG-37	1.19565	0.209497	RSVposL
					CAAGTTGGTCGGATCC-37	2.27715	0	RSVposL
					CACACAAGTCTCTCTG-37	1.32864	0	RSVposL
					CACAGGCAGTATCTCG-37	2.29208	0	RSVposL
					CACCACTCAGGATTGG-37	1.04244	0.0634921	RSVposL
					CACCAGGGTCATATCG-37	3.35079	0	RSVposL
					CACCTTGCAGTCGATT-37	2.26744	1.78955	RSVposL
					CAGAATCAGATGTAAC-37	0	0.333333	RSVposL
					CAGAATCTCTCTGAGA-37	3.68455	0	RSVposL
					CAGAGAGAGGAGTTGC-37	3.21888	0.122549	RSVposL
					CAGAGAGAGGCAATTA-37	1.01152	9.19748	RSVposL
					CAGCTGGAGTTAGCGG-37	6.46754	0	RSVposL
					CAGCTGGGTCTCCACT-37	0.477987	0.0874891	RSVposL
					CAGCTGGGTGCGATAG-37	9.18758	25.6904	RSVposL
					CAGTAACCACCACCAG-37	4.64475	0.164474	RSVposL
					CAGTAACCAGGCTCAC-37	7.66364	19.6241	RSVposL
					CAGTCCTAGTCGATAA-37	3.56928	0.0789889	RSVposL
					CATCAGATCCACTCCA-37	1.75596	0	RSVposL
					CATGGCGTCGCACTCT-37	3.08585	0	RSVposL
					CATTATCAGTGGTAAT-37	1.03542	0.0707214	RSVposL
					CCACCTAAGTGGTAGC-37	6.3306	65.1466	RSVposL
					CCACGGATCTCACATT-37	0.890549	0.0801925	RSVposL
					CCACTACCAAGACACG-37	0.295596	0	RSVposL
					CCACTACCAGGAACGT-37	2.08644	0.449944	RSVposL
					CCATTCGCATTGGCGC-37	0.46492	0.191693	RSVposL
					CCGGTAGAGTGGTCCC-37	8.23373	0.10582	RSVposL
					CCTCAGTAGCGACGTA-37	2.54145	0.0830565	RSVposL
					CCTTCCCCATGAACCT-37	2.81882	0.0848176	RSVposL
					CCTTCGACAGATCTGT-37	5.01648	0	RSVposL
					CGAACATCAGCTCCGA-37	1.75136	0	RSVposL
					CGAATGTAGGGTTCCC-37	1.66713	0.0771605	RSVposL
					CGAATGTGTAAATGTG-37	1.82577	0.0686813	RSVposL
					CGAATGTGTGACTCAT-37	1.20542	0.0898473	RSVposL
					CGAATGTTCCCATTAT-37	1.16354	23.6215	RSVposL
					CGAATGTTCCGAAGAG-37	4.38521	0.0864304	RSVposL
					CGACCTTTCGTCTGAA-37	10.5867	0.10582	RSVposL
					CGACTTCTCAGCTTAG-37	7.28315	0.0769823	RSVposL
					CGACTTCTCGTCGTTC-37	1.08451	25.0786	RSVposL
					CGAGCCAGTAACGACG-37	3.87003	0	RSVposL
					CGATGGCGTCTCCACT-37	1.2961	0.0761035	RSVposL
					CGATGGCTCCTTTCTC-37	2.83207	0.0799361	RSVposL
					CGATTGAAGATCGGGT-37	2.7977	0.0765697	RSVposL
					CGCGGTATCATACGGT-37	9.96979	0.095511	RSVposL
					CGCGTTTAGATAGTCA-37	3.47885	0	RSVposL
					CGCGTTTTCCCGGATG-37	3.64419	0.087184	RSVposL
					CGCTATCTCATAACCG-37	3.0011	0.0891266	RSVposL
					CGCTATCTCTTACCGC-37	2.34434	0.0820345	RSVposL
					CGGACGTCAGATGGCA-37	2.63566	0.445931	RSVposL
					CGGAGCTCAACTTGAC-37	1.22334	0.0814996	RSVposL
					CGGAGTCTCTTTAGTC-37	0.0125707	0	RSVposL
					CGGGTCACATGCAATC-37	4.08285	0	RSVposL
					CGTAGCGCAAAGGCGT-37	5.70431	0.30896	RSVposL
					CGTCAGGTCTCTAAGG-37	1.49864	0.297177	RSVposL
					CGTCCATGTCCAGTTA-37	0.643604	0.0625391	RSVposL
					CGTGTCTCATAAAGGT-37	1.67189	0	RSVposL
					CTACACCTCATTATCC-37	2.1891	0.0834725	RSVposL
					CTACGTCAGGGTCTCC-37	2.34009	0.21322	RSVposL
					CTCGAGGAGGCAGTCA-37	2.21885	0.0807103	RSVposL
					CTCGGGAGTGCTCTTC-37	5.18702	0.0809061	RSVposL
					CTCTACGCAAGCGAGT-37	1.46217	16.5423	RSVposL
					CTGAAACCAGGTGGAT-37	6.72926	25.9051	RSVposL
					CTGATAGGTATGAATG-37	3.46029	0.0809061	RSVposL
					CTGATAGGTGTGAATA-37	2.19928	0.0655308	RSVposL
					CTGCCTATCAGCAACT-37	2.55334	0.0805802	RSVposL
					CTGCTGTAGCTTATCG-37	15.5572	0.153492	RSVposL
					CTGCTGTAGGGCTTGA-37	0.3367	1.06589	RSVposL
					CTGTGCTAGATGGCGT-37	3.09896	0.0774593	RSVposL
					CTGTGCTTCTACCAGA-37	0.519931	0.174672	RSVposL
					CTTAACTAGCTCTCGG-37	1.80883	0	RSVposL
					CTTACCGAGAGCAATT-37	4.57708	0.0914077	RSVposL
					CTTCTCTAGGACAGCT-37	2.48405	33.3584	RSVposL
					GAACATCCATGACGGA-37	1.21007	0.13459	RSVposL
					GAACCTAAGTTCGCGC-37	3.94204	0	RSVposL
					GAATAAGGTACTTGAC-37	1.6056	0	RSVposL
					GAATGAAGTTACCAGT-37	9.94941	0.930626	RSVposL
					GACACGCCAATGGAGC-37	0.787879	0.0708717	RSVposL
					GACGTGCTCTGTCTCG-37	11.2329	0.363306	RSVposL
					GACTACAAGTATGACA-37	1.32013	0.0685401	RSVposL
					GACTGCGGTGATGTGG-37	3.32717	0.194742	RSVposL
					GAGCAGAAGCCAGAAC-37	7.74607	0.0682594	RSVposL
					GATCAGTCACGGTTTA-37	1.26518	0.0686342	RSVposL
					GATCGCGAGTGGACGT-37	2.43958	0	RSVposL
					GATCGTATCCTAGGGC-37	1.16938	0	RSVposL
					GATCTAGGTTCGGCAC-37	0.601504	0.343249	RSVposL
					GATGCTACAGTGGAGT-37	5.05747	0.628272	RSVposL
					GATTCAGCACCGAATT-37	0.754717	0.19861	RSVposL
					GATTCAGGTAGTGAAT-37	3.58216	0	RSVposL
					GCAATCATCCTAGGGC-37	4.96454	0.0646412	RSVposL
					GCACATAAGCAGCCTC-37	3.08709	0	RSVposL
					GCAGCCATCTAACTGG-37	3.33845	0.0823723	RSVposL
					GCATACACATCACGTA-37	0.414938	0.0760456	RSVposL
					GCCAAATCAGTATCTG-37	0.14881	0.340522	RSVposL
					GCCTCTACAATAGCAA-37	9.85175	0	RSVposL
					GCTCCTAAGGCTAGAC-37	0.436893	0.0662691	RSVposL
					GCTCTGTTCATGCATG-37	3.05607	0	RSVposL
					GGACAGACACGGTTTA-37	1.74206	0.0867303	RSVposL
					GGACAGAGTTCACGGC-37	0.910768	0	RSVposL
					GGACATTGTATAGGTA-37	2.7916	0	RSVposL
					GGAGCAATCCGTTGTC-37	15.5024	0.189573	RSVposL
					GGATGTTCAATAGCGG-37	2.56686	0	RSVposL
					GGCCGATCAGTGACAG-37	4.69274	0	RSVposL
					GGCCGATTCTCAAGTG-37	4.67346	0.233827	RSVposL
					GGCGACTAGAAGAAGC-37	1.65899	0	RSVposL
					GGCGACTCAGCTGCAC-37	5.22023	0.550661	RSVposL
					GGCGTGTTCTACCTGC-37	3.69318	0.339367	RSVposL
					GGGACCTAGAGTACAT-37	1.45662	0.0744048	RSVposL
					GGGAGATCACTAAGTC-37	7.69231	0.27907	RSVposL
					GGGTTGCTCCAATGGT-37	2.43447	0.0851064	RSVposL
					GGTGCGTAGTAGGCCA-37	0.651131	0.0622278	RSVposL
					GGTGCGTTCTTTAGGG-37	3.25341	0	RSVposL
					GTACTCCGTGCACTTA-37	2.75255	0	RSVposL
					GTACTTTTCAGTGTTG-37	9.81891	0.062383	RSVposL
					GTCGGGTGTTCAGACT-37	2.03543	0	RSVposL
					GTTCGGGGTCTCTTAT-37	3.0296	17.9986	RSVposL
					TACAGTGGTTCCAACA-37	3.3675	0.0672948	RSVposL
					TACTTACCATACCATG-37	2.61928	0	RSVposL
					TAGGCATAGAACTCGG-37	0.499643	0.0772798	RSVposL
					TAGGCATAGCTAGCCC-37	0.338409	0.170068	RSVposL
					TAGTGGTTCAGAAATG-37	0.462963	0.275482	RSVposL
					TAGTTGGCACATGTGT-37	2.22694	0.069979	RSVposL
					TATGCCCCACCCATTC-37	2.55095	0	RSVposL
					TATGCCCGTAAGGGAA-37	9.79444	18.2851	RSVposL
					TCAGATGAGATGTGGC-37	2.57166	0	RSVposL
					TCAGATGGTCGCCATG-37	2.44047	0	RSVposL
					TCAGATGTCAGGTTCA-37	6.94823	0.110011	RSVposL
					TCGAGGCTCGTCTGAA-37	1.61711	0.095057	RSVposL
					TCGGTAAGTTATCGGT-37	3.39542	0.091659	RSVposL
					TCTCTAATCTTCAACT-37	0.693312	0	RSVposL
					TCTGAGAAGTTACGGG-37	10.451	0.103413	RSVposL
					TGACGGCAGTGTACGG-37	6.14649	0.0827815	RSVposL
					TGACGGCTCCTCAATT-37	4.34457	0	RSVposL
					TGCACCTGTCGGCACT-37	2.35798	0.0903342	RSVposL
					TGCCAAAAGAAGATTC-37	2.80385	0.0768049	RSVposL
					TGCCCTAGTCGGATCC-37	1.97487	0	RSVposL
					TGCCCTATCTGTCCGT-37	0.153296	0	RSVposL
					TGCGCAGAGTGTCCAT-37	4.07571	0	RSVposL
					TGCGCAGTCTGTCTAT-37	4.88947	0	RSVposL
					TGCGGGTCACCAGTTA-37	0.447094	0.671892	RSVposL
					TGGGAAGAGTCCAGGA-37	4.31085	0	RSVposL
					TGGGAAGTCAAAGTAG-37	4.65711	0.14771	RSVposL
					TGGGCGTTCTGCTGCT-37	1.85634	0.326797	RSVposL
					TGTCCCATCACCAGGC-37	2.362	0	RSVposL
					TGTGTTTTCCTTGCCA-37	3.14623	0.0859107	RSVposL
					TGTTCCGGTAGGACAC-37	2.90403	0.0862069	RSVposL
					TTAGGCACAATAGCGG-37	0.717806	0.0734754	RSVposL
					TTAGTTCGTTCGAATC-37	3.89176	0.090009	RSVposL
					TTATGCTGTTCCAACA-37	2.23642	2.35955	RSVposL
					TTCCCAGGTCTCTTAT-37	2.38243	0	RSVposL
					TTCGAAGAGAGGACGG-37	12.7126	38.4	RSVposL
					TTCTACAGTCTCTCGT-37	0.12385	0	RSVposL
					TTCTCAACACTGAAGG-37	3.07557	0.969163	RSVposL
					TTCTCAAGTTCGCTAA-37	1.6848	0.191939	RSVposL
					TTGCCGTGTATCAGTC-37	1.93575	0.156372	RSVposL
					AACTTTCTCGGCGCAT-38	2.99003	0.0863558	RSVposL
					AAGGAGCTCTCGTATT-38	2.83582	0.0892857	RSVposL
					AATCGGTCAGTATGCT-38	4.23256	0.0759878	RSVposL
					ACACCAATCTGTCCGT-38	1.25881	7.86802	RSVposL
					ACGCCGACAGGGATTG-38	3.19489	0.0739098	RSVposL
					AGATCTGTCGTAGATC-38	6.09892	0	RSVposL
					AGCTCTCCAAGGCTCC-38	16.2625	19.4342	RSVposL
					CAGTAACCAGGCTCAC-38	4.13386	14.7937	RSVposL
					CCACTACCAAGACACG-38	0.50281	0	RSVposL
					CGAATGTTCCCATTAT-38	1.09258	14.9416	RSVposL
					CGCGTTTAGATAGTCA-38	3.69458	0.11976	RSVposL
					CGGAGTCTCTTTAGTC-38	0.0912409	0.220751	RSVposL
					CTTTGCGAGTCGTTTG-38	1.36507	25	RSVposL
					GCAGCCATCTAACTGG-38	2.54372	0.130039	RSVposL
					GGACATTGTATAGGTA-38	2.9703	0.0876424	RSVposL
					GGGTTGCTCCAATGGT-38	3.16742	0.0881057	RSVposL
					GGTGAAGTCTGCTTGC-38	1.73804	0	RSVposL
					GTACTTTAGTCAAGGC-38	0.15625	0.124844	RSVposL
					GTTCGGGGTCTCTTAT-38	3.2754	10	RSVposL
					TCGGTAAGTTATCGGT-38	3.73333	0.0952381	RSVposL
					TTGCCGTGTATCAGTC-38	2.31608	0.126422	RSVposL
					CGAATGTTCCCATTAT-39	1.44267	14.5833	RSVposL
					GTTCGGGGTCTCTTAT-39	2.65325	10.1562	RSVposL
					AACCATGTCAGGTAAA-40	9.73023	0.234852	RSVposP
					AACGTTGAGTGGAGAA-40	4.43213	0.370645	RSVposP
					ACACTGAAGGTGCTTT-40	11.2281	0.23622	RSVposP
					ACGCCGACAATCGAAA-40	2.40964	0.879765	RSVposP
					AGCGTATAGCTTTGGT-40	2.17323	44.4651	RSVposP
					AGTGAGGCAAACTGCT-40	3.48097	0.104167	RSVposP
					AGTGAGGCATGGGACA-40	5.37834	0.108342	RSVposP
					AGTTGGTAGCGTTTAC-40	3.26389	37.7895	RSVposP
					ATCACGAGTTACGTCA-40	9.65933	8.47286	RSVposP
					ATCCGAAAGAAGGGTA-40	7.56757	0.239617	RSVposP
					CAAGTTGAGTGAACAT-40	0.316491	92.6928	RSVposP
					CAGCGACTCAGCTGGC-40	0.289296	47.2282	RSVposP
					CAGTAACTCCAAGTAC-40	3.85802	1.35034	RSVposP
					CATGACATCATCGCTC-40	0.496838	56.0818	RSVposP
					CCACCTAAGTCATCCA-40	18.9683	12.3803	RSVposP
					CCACCTAGTTCCATGA-40	7.91367	2.04545	RSVposP
					CGAGCACGTAGGGTAC-40	18.4874	0.140548	RSVposP
					CGATCGGGTTGCCTCT-40	4.2394	57.2109	RSVposP
					CGTGTCTTCCTCAACC-40	6.89628	19.2656	RSVposP
					CTACGTCGTAGCCTCG-40	1.64718	8.82528	RSVposP
					CTCGGGACACATCTTT-40	0.119474	35.8407	RSVposP
					CTCTAATTCAACGCTA-40	19.3505	20.696	RSVposP
					CTTCTCTGTTACCAGT-40	5.26976	30.1939	RSVposP
					GATCGATCATCGTCGG-40	7.98851	26.5448	RSVposP
					GATCGCGAGTGCCAGA-40	2.58003	0.279955	RSVposP
					GCGGGTTAGCCGGTAA-40	3.6596	20.7576	RSVposP
					GGACAAGGTTCGTTGA-40	13.9729	0.160643	RSVposP
					GGCTGGTAGTTTCCTT-40	4.14589	0.04649	RSVposP
					GTGCATAAGTGTCCCG-40	4.47761	0.380807	RSVposP
					TAAGCGTTCATGTAGC-40	0.814664	16.447	RSVposP
					TACTCATGTACGACCC-40	7.80031	15.7237	RSVposP
					TAGAGCTGTTATGTGC-40	2.57006	47.0838	RSVposP
					TGATTTCGTCTGGTCG-40	7.79014	0.235479	RSVposP
					TGCGTGGTCAGTCCCT-40	5.2672	27.1783	RSVposP
					TTCTCCTAGCGATGAC-40	8.51343	0.142248	RSVposP
					TTGACTTTCGGAAACG-40	4.23903	0.189663	RSVposP
					TTGGAACGTATATGAG-40	12.2059	0.365764	RSVposP
					AAGGCAGCAGTGACAG-41	11.1421	0.215054	RSVposP
					AATCCAGTCGTACGGC-41	4.38001	0.352734	RSVposP
					AGCGTATAGCTTTGGT-41	0.764951	43.6803	RSVposP
					AGTGAGGCAAACTGCT-41	3.61039	0	RSVposP
					AGTGAGGCATGGGACA-41	4.67651	0	RSVposP
					ATCACGAGTTACGTCA-41	5.16224	11.4047	RSVposP
					CAAGATCGTACTCTCC-41	11.3297	0.27027	RSVposP
					CAGCCGACAATGGATA-41	19.5153	0.0740192	RSVposP
					CAGCGACTCAGCTGGC-41	0.338621	42.7289	RSVposP
					CGTGTCTTCCTCAACC-41	5.17019	19.1748	RSVposP
					CTCTAATTCAACGCTA-41	15.4171	21.792	RSVposP
					CTGATAGCAGCGAACA-41	2.67738	24.2561	RSVposP
					GAACCTAGTCGCTTTC-41	7.01043	0.177148	RSVposP
					GCGGGTTAGCCGGTAA-41	0.889454	30.273	RSVposP
					GGACAAGGTTCGTTGA-41	13.4283	0.116009	RSVposP
					GTACGTATCTGCCCTA-41	1.21609	76.9366	RSVposP
					TAAACCGAGCGCTTAT-41	6.56371	0.0847458	RSVposP
					TAGAGCTGTTATGTGC-41	0.874367	36.9151	RSVposP
					TGCGTGGAGTCCATAC-41	16.5924	0.236407	RSVposP
					TGCGTGGTCAGTCCCT-41	4.47843	26.1354	RSVposP
					AACGTTGTCTACCAGA-46	14.1886	0	RSVneg
					AACGTTGTCTACCAGA-47	9.70966	1.94064	RSVposP
					AGTTGGTAGAGCCCAA-47	2.5878	4.78723	RSVposP
					ATGCGATGTGGTTTCA-47	3.55231	0.101523	RSVposP
					CCGTGGACAGACTCGC-47	2.25933	0	RSVposP
					CTAGTGATCAGCGACC-47	4.32383	0.0988142	RSVposP
					CTGGTCTGTGTCTGAT-47	5.5706	0.146413	RSVposP
					TCCACACCAGGTCTCG-47	9.66811	0.112233	RSVposP
					TCTCATAAGCAGGTCA-47	5.07246	0.118203	RSVposP
					AACGTTGTCTACCAGA-48	14.1569	0	RSVposP
					GCGAGAATCCAATGGT-48	0.111483	0	RSVposP
					AACGTTGTCTACCAGA-49	13.1707	0	RSVposP

## Sheet: Figure 4d
Virus	Samp	count	SampType	px	severity
RSV	p001.0	463	p	p001	RSVneg
RSV	p001.1	11	p	p001	RSVneg
RSV	p001.2	0	p	p001	RSVneg
RSV	p002.0	3	p	p002	RSVneg
RSV	p002.2	0	p	p002	RSVneg
RSV	p003.0	593250517	p	p003	RSVposP
RSV	p003.1	2331108	p	p003	RSVposP
RSV	p003.2	26942367	p	p003	RSVposP
RSV	p004.0	0	p	p004	RSVneg
RSV	p004.1	0	p	p004	RSVneg
RSV	p004.2	52	p	p004	RSVneg
RSV	p005.0	30209889	p	p005	RSVposP
RSV	p005.1	947222	p	p005	RSVposP
RSV	p005.2	11974	p	p005	RSVposP
RSV	p006.0	1	p	p006	RSVneg
RSV	p006.1	0	p	p006	RSVneg
RSV	p006.2	0	p	p006	RSVneg
RSV	p007.0	21688128	p	p007	RSVposP
RSV	p007.1	1777394	p	p007	RSVposP
RSV	p007.2	1141	p	p007	RSVposP
RSV	p008.0	1651847	p	p008	RSVposP
RSV	p008.1	61528	p	p008	RSVposP
RSV	p008.2	460099	p	p008	RSVposP
RSV	p009.0	237227872	p	p009	RSVposP
RSV	p009.1	189541387	p	p009	RSVposP
RSV	p009.2	417347	p	p009	RSVposP
RSV	p010.0	4250029	p	p010	RSVposP
RSV	p010.1	25275	p	p010	RSVposP
RSV	p010.2	169249	p	p010	RSVposP
RSV	p011.0	605524	p	p011	RSVneg
RSV	p012.0	5420611	p	p012	RSVposP
RSV	p012.1	2276067	p	p012	RSVposP
RSV	p012.2	12312	p	p012	RSVposP
RSV	l001.0	117122114	l	l001	RSVposL
RSV	l001.1	13505406	l	l001	RSVposL
RSV	l002.0	403367247	l	l002	RSVposL
RSV	l002.1	1037448	l	l002	RSVposL
RSV	l003.0	166427348	l	l003	RSVposL
RSV	l003.1	2886239	l	l003	RSVposL
RSV	l004.0	131662110	l	l004	RSVposL
RSV	l004.1	49126495	l	l004	RSVposL
RSV	l005.0	335968553	l	l005	RSVposL
RSV	l005.1	1953	l	l005	RSVposL
RSV	c007	433	c	c007	Con

## Sheet: Figure 4e
barcode	isg21	RSV2
AAAGTAGCATGCGCAC-4	0.269906	RSVneg
AAATGCCCATCACGAT-4	0.0784793	RSVneg
AACACGTGTAGGCATG-4	0.0285182	RSVneg
AAGGAGCGTACTTGAC-4	0.0204567	RSVneg
ACCTTTACAATGGAGC-4	0.00354965	RSVneg
ACTTACTTCTTCGGTC-4	0.0250129	RSVneg
AGGCCACCAAGGCTCC-4	0.0103716	RSVneg
AGGGAGTTCTTAGCCC-4	0.0347851	RSVneg
ATCACGAGTTGTACAC-4	0.0231984	RSVneg
ATCATGGGTTACGACT-4	0.0481094	RSVneg
ATTATCCCAAGCCGCT-4	0.199897	RSVneg
CAGGTGCCAATCTACG-4	0.0312964	RSVneg
CATGGCGTCTTGTATC-4	0.115545	RSVneg
CGATGGCCACAGATTC-4	0.0172847	RSVneg
CGTCACTCATCGGAAG-4	0.0368834	RSVneg
CGTCTACGTCAGTGGA-4	-0.0128718	RSVneg
CGTTCTGTCCTCCTAG-4	0.00584445	RSVneg
CTCTAATAGACGACGT-4	0.0522876	RSVneg
GACCAATAGTAATCCC-4	-0.0160818	RSVneg
GATCGCGCATAAGACA-4	0.0767559	RSVneg
GCGCAACCAAGGTTCT-4	0.0586653	RSVneg
GTACGTAAGCATGGCA-4	0.250926	RSVneg
GTACGTACATATACGC-4	0.162053	RSVneg
GTAGGCCAGTCATCCA-4	0.11316	RSVneg
GTCGGGTTCTAGAGTC-4	0.0455215	RSVneg
GTGAAGGCATAAAGGT-4	0.101687	RSVneg
TACGGTAGTCTCATCC-4	-0.0245873	RSVneg
TAGGCATCATCTACGA-4	0.0654737	RSVneg
TGCCCTATCATAACCG-4	0.269398	RSVneg
TTAACTCTCTGCCAGG-4	0.0409715	RSVneg
TTCCCAGGTATTACCG-4	-0.0359597	RSVneg
AAAGCAAAGTGTACTC-7	0.111658	Con
AAATGCCTCGCTTAGA-7	0.11736	Con
AACCGCGAGAAGAAGC-7	0.102972	Con
AACTCTTTCTGGCGTG-7	0.110404	Con
AAGTCTGCACTTAAGC-7	0.0846881	Con
ACCTTTATCCGTTGCT-7	0.0880863	Con
ACGGAGAAGGTGGGTT-7	0.0574389	Con
ACGGGCTCAGTTAACC-7	0.029216	Con
AGATCTGGTCCATCCT-7	-0.00544646	Con
AGGGAGTGTAGGGACT-7	0.0822979	Con
ATCATCTGTGTGACCC-7	0.151921	Con
ATCATGGGTTCCATGA-7	0.0219551	Con
ATTACTCAGGCAGGTT-7	0.046035	Con
ATTACTCCAATAGAGT-7	0.0388519	Con
ATTACTCTCCCATTAT-7	0.0661104	Con
CAACCTCTCCGGCACA-7	0.0541786	Con
CACAGTAAGCTAAGAT-7	0.0178406	Con
CACAGTATCTTGTCAT-7	0.164366	Con
CACATAGCAAGCCTAT-7	0.00643154	Con
CAGCCGAAGTCGTTTG-7	0.215465	Con
CATTCGCCATGCCCGA-7	0.0226582	Con
CCATTCGCAAGCGATG-7	0.131059	Con
CCGTACTCACCAGGTC-7	0.211043	Con
CCGTGGACAAGTCTAC-7	0.0470279	Con
CCTATTACAAGTCTGT-7	-0.00119358	Con
CCTCTGACAGGGCATA-7	0.064893	Con
CCTCTGATCGAGAACG-7	0.140072	Con
CCTTCCCCATTGGGCC-7	0.0415414	Con
CGAGAAGCACAGGAGT-7	-0.00274406	Con
CGATTGAAGTTGAGAT-7	0.147009	Con
CGCTTCAAGTACTTGC-7	0.173386	Con
CGGACACTCTGCCCTA-7	0.032086	Con
CGGGTCATCCGCATCT-7	0.067709	Con
CGTCCATGTACCGTTA-7	0.146787	Con
CGTCCATTCAAACCAC-7	0.0361456	Con
CTCTACGCAAGCGATG-7	0.0812556	Con
CTGAAACGTGTAAGTA-7	0.0625702	Con
CTGATAGCATCCGGGT-7	0.0973179	Con
CTGTGCTCAAGGTTCT-7	0.0105795	Con
CTTGGCTCACACGCTG-7	0.0399959	Con
CTTTGCGTCAAACCGT-7	0.0229864	Con
GAATAAGAGAGCCTAG-7	0.0270382	Con
GAATAAGAGCTCAACT-7	0.0978177	Con
GACCAATGTCACACGC-7	0.10119	Con
GACCAATTCATGTGGT-7	-0.0362007	Con
GACCTGGTCGTACCGG-7	0.0202767	Con
GACGTTAAGGTGCACA-7	0.0530426	Con
GCGCAGTCACCGCTAG-7	-0.0233273	Con
GCGCGATTCAACACGT-7	0.0486477	Con
GGCGACTGTAGCGTAG-7	0.0316228	Con
GGGTTGCAGAATCTCC-7	0.0833667	Con
GTAGGCCCATCACGTA-7	0.0400629	Con
GTCACGGTCGTAGATC-7	0.0846211	Con
GTGCAGCGTGCTCTTC-7	-0.00647581	Con
GTGCATAAGACTCGGA-7	0.128903	Con
GTGTTAGGTTAAAGAC-7	0.0481192	Con
TAGACCAGTCCGTTAA-7	0.0448714	Con
TCAATCTCACCGTTGG-7	0.128916	Con
TCAGCAATCCTGCCAT-7	0.0548228	Con
TCGTAGATCAGGCAAG-7	0.27518	Con
TGACAACTCACCCTCA-7	-0.00482448	Con
TGCTACCAGTCGTACT-7	0.0699899	Con
TGGTTAGCATGCATGT-7	0.192255	Con
TGTATTCAGAGGGATA-7	0.158114	Con
TGTCCCAAGTGCAAGC-7	0.0639686	Con
TTAGGACAGTGGACGT-7	0.0386797	Con
TTCGGTCAGCGTAATA-7	-0.0135282	Con
TTCTCCTCAAACTGTC-7	0.0025774	Con
TTGACTTGTTACTGAC-7	0.153664	Con
TTTCCTCGTGTGCGTC-7	-0.0149043	Con
TTTGGTTAGCGTTCCG-7	0.0530895	Con
AAAGCAAAGTGTACTC-8	0.104988	RSVneg
AAATGCCTCGCTTAGA-8	0.111829	RSVneg
AACCGCGAGAAGAAGC-8	0.121782	RSVneg
AACTCTTTCTGGCGTG-8	0.132054	RSVneg
AAGTCTGCACTTAAGC-8	0.175934	RSVneg
ACCTTTATCCGTTGCT-8	0.137863	RSVneg
ACGGAGAAGGTGGGTT-8	0.118292	RSVneg
ACGGGCTCAGTTAACC-8	0.0620993	RSVneg
AGATCTGGTCCATCCT-8	0.0265628	RSVneg
AGGGAGTGTAGGGACT-8	0.115726	RSVneg
ATCATCTGTGTGACCC-8	0.17614	RSVneg
ATCATGGGTTCCATGA-8	0.0300211	RSVneg
ATGAGGGTCGGTGTCG-8	0.0492183	RSVneg
ATTACTCAGGCAGGTT-8	0.0506919	RSVneg
ATTACTCCAATAGAGT-8	0.0875865	RSVneg
ATTACTCTCCCATTAT-8	0.0539866	RSVneg
CAACCTCTCCGGCACA-8	-0.0113989	RSVneg
CACAGTAAGCTAAGAT-8	0.0237937	RSVneg
CACAGTATCTTGTCAT-8	0.20067	RSVneg
CACATAGCAAGCCTAT-8	0.0205105	RSVneg
CAGCCGAAGTCGTTTG-8	0.192094	RSVneg
CAGTAACAGTGCGTGA-8	0.0183711	RSVneg
CATTCGCCATGCCCGA-8	-0.0196845	RSVneg
CCATTCGCAAGCGATG-8	0.160929	RSVneg
CCGTACTCACCAGGTC-8	0.234187	RSVneg
CCGTGGACAAGTCTAC-8	0.122452	RSVneg
CCTATTACAAGTCTGT-8	-0.0220577	RSVneg
CCTCTGACAGGGCATA-8	0.103473	RSVneg
CCTCTGATCGAGAACG-8	0.158719	RSVneg
CCTTCCCCATTGGGCC-8	0.0107062	RSVneg
CGAGAAGCACAGGAGT-8	-0.022492	RSVneg
CGATTGAAGTTGAGAT-8	0.163426	RSVneg
CGGACACTCTGCCCTA-8	0.0976101	RSVneg
CGGGTCATCCGCATCT-8	0.0950049	RSVneg
CGGTTAATCCACGCAG-8	-0.006418	RSVneg
CGTCCATGTACCGTTA-8	0.299119	RSVneg
CGTCCATTCAAACCAC-8	0.0175692	RSVneg
CTCTACGCAAGCGATG-8	0.112186	RSVneg
CTGAAACGTGTAAGTA-8	0.0629914	RSVneg
CTGATAGCATCCGGGT-8	0.0872305	RSVneg
CTGTGCTCAAGGTTCT-8	0.00193334	RSVneg
CTTGGCTCACACGCTG-8	0.0627189	RSVneg
CTTTGCGTCAAACCGT-8	0.0188453	RSVneg
GAATAAGAGAGCCTAG-8	0.0355663	RSVneg
GAATAAGAGCTCAACT-8	0.162716	RSVneg
GACCAATGTCACACGC-8	0.170956	RSVneg
GACCAATTCATGTGGT-8	-0.0310082	RSVneg
GACCTGGTCGTACCGG-8	0.0126582	RSVneg
GACGTTAAGGTGCACA-8	0.0898919	RSVneg
GATCTAGAGAAGGTTT-8	0.0445093	RSVneg
GCGCAGTCACCGCTAG-8	-0.033944	RSVneg
GCGCGATTCAACACGT-8	0.0500441	RSVneg
GCTCTGTCACAAGCCC-8	-0.0105053	RSVneg
GGCGACTGTAGCGTAG-8	0.0617131	RSVneg
GGGTTGCAGAATCTCC-8	0.110047	RSVneg
GTAGGCCCATCACGTA-8	0.0311616	RSVneg
GTCACGGTCGTAGATC-8	0.095907	RSVneg
GTGCAGCGTGCTCTTC-8	-0.0150577	RSVneg
GTGCATAAGACTCGGA-8	0.13251	RSVneg
GTGTTAGGTTAAAGAC-8	0.104685	RSVneg
TAGACCAGTCCGTTAA-8	0.0701738	RSVneg
TCAATCTCACCGTTGG-8	0.129453	RSVneg
TCAGCAATCCTGCCAT-8	0.0153606	RSVneg
TCGGGACCACACAGAG-8	-0.00214663	RSVneg
TGACAACTCACCCTCA-8	-0.0455274	RSVneg
TGCTACCAGTCGTACT-8	0.0864326	RSVneg
TGGTTAGCATGCATGT-8	0.208997	RSVneg
TGTATTCAGAGGGATA-8	0.192495	RSVneg
TTCGGTCAGCGTAATA-8	-0.0335779	RSVneg
TTCTCCTCAAACTGTC-8	0.0218821	RSVneg
TTGACTTGTTACTGAC-8	0.153659	RSVneg
TTGCGTCGTCGTCTTC-8	0.0292281	RSVneg
TTTCCTCGTGTGCGTC-8	0.0134951	RSVneg
TTTGGTTAGCGTTCCG-8	0.00951443	RSVneg
AAAGCAAAGTGTACTC-9	0.103454	RSVneg
AAATGCCTCGCTTAGA-9	0.0946918	RSVneg
AACCGCGAGAAGAAGC-9	0.125006	RSVneg
AACTCTTTCTGGCGTG-9	0.100841	RSVneg
AAGTCTGCACTTAAGC-9	0.0946561	RSVneg
ACATGGTCAGGATTGG-9	0.0101982	RSVneg
ACCTTTATCCGTTGCT-9	0.122608	RSVneg
ACGGAGAAGGTGGGTT-9	0.0899641	RSVneg
ACGGGCTCAGTTAACC-9	0.0110035	RSVneg
AGATCTGGTCCATCCT-9	-0.00679339	RSVneg
ATCATCTGTGTGACCC-9	0.124909	RSVneg
ATCATGGGTTCCATGA-9	0.0118071	RSVneg
ATTACTCAGGCAGGTT-9	0.027227	RSVneg
ATTACTCCAATAGAGT-9	0.0190431	RSVneg
CAACCTCTCCGGCACA-9	0.0375839	RSVneg
CACAGTAAGCTAAGAT-9	0.00503492	RSVneg
CACAGTATCTTGTCAT-9	0.132055	RSVneg
CACATAGCAAGCCTAT-9	-0.00377443	RSVneg
CAGCCGAAGTCGTTTG-9	0.177454	RSVneg
CATTCGCCATGCCCGA-9	0.00161692	RSVneg
CCATTCGCAAGCGATG-9	0.153743	RSVneg
CCGTACTCACCAGGTC-9	0.203019	RSVneg
CCGTGGACAAGTCTAC-9	0.043265	RSVneg
CCTATTACAAGTCTGT-9	-0.0175323	RSVneg
CCTCTGACAGGGCATA-9	0.092716	RSVneg
CCTCTGATCGAGAACG-9	0.139051	RSVneg
CCTTCCCCATTGGGCC-9	0.0267637	RSVneg
CGAACATTCACTCCTG-9	0.0389231	RSVneg
CGAGAAGCACAGGAGT-9	-0.0172767	RSVneg
CGATTGAAGTTGAGAT-9	0.136421	RSVneg
CGGACACTCTGCCCTA-9	0.0417088	RSVneg
CGGGTCATCCGCATCT-9	0.060802	RSVneg
CGTCCATGTACCGTTA-9	0.156958	RSVneg
CGTCCATTCAAACCAC-9	0.0810136	RSVneg
CTAACTTCATGTCTCC-9	-0.0223782	RSVneg
CTCTACGCAAGCGATG-9	0.0805354	RSVneg
CTGAAACGTGTAAGTA-9	0.0177322	RSVneg
CTGATAGCATCCGGGT-9	0.071575	RSVneg
CTGTGCTCAAGGTTCT-9	-0.00254963	RSVneg
CTTGGCTCACACGCTG-9	0.0366687	RSVneg
CTTTGCGTCAAACCGT-9	0.013804	RSVneg
GAATAAGAGAGCCTAG-9	0.0470312	RSVneg
GAATAAGAGCTCAACT-9	0.133685	RSVneg
GACCAATGTCACACGC-9	0.0906849	RSVneg
GACCAATTCATGTGGT-9	-0.0550689	RSVneg
GACCTGGTCGTACCGG-9	-0.0041955	RSVneg
GACGGCTGTCCGTGAC-9	0.0376171	RSVneg
GACGTTAAGGTGCACA-9	0.108438	RSVneg
GCGCAGTCACCGCTAG-9	-0.0531373	RSVneg
GCGCGATTCAACACGT-9	0.0169684	RSVneg
GGCGACTGTAGCGTAG-9	0.0503767	RSVneg
GGGTTGCAGAATCTCC-9	0.108013	RSVneg
GTAGGCCCATCACGTA-9	0.00754014	RSVneg
GTCACGGTCGTAGATC-9	0.120045	RSVneg
GTGCAGCGTGCTCTTC-9	-0.0334923	RSVneg
GTGCATAAGACTCGGA-9	0.0992902	RSVneg
GTGTTAGGTTAAAGAC-9	0.0677658	RSVneg
TAGACCAGTCCGTTAA-9	0.0284376	RSVneg
TCAATCTCACCGTTGG-9	0.116259	RSVneg
TCAGCAATCCTGCCAT-9	0.0151895	RSVneg
TGACAACTCACCCTCA-9	-0.0333159	RSVneg
TGCTACCAGTCGTACT-9	0.0581124	RSVneg
TGGTTAGCATGCATGT-9	0.130911	RSVneg
TGTATTCAGAGGGATA-9	0.13841	RSVneg
TTAGGACAGTGGACGT-9	0.00969216	RSVneg
TTCGGTCAGCGTAATA-9	0.0145052	RSVneg
TTCTCCTCAAACTGTC-9	-0.029573	RSVneg
TTGACTTGTTACTGAC-9	0.136016	RSVneg
TTTCCTCGTGTGCGTC-9	0.000128532	RSVneg
TTTGGTTAGCGTTCCG-9	0.0271538	RSVneg
AAAGCAAAGTGTACTC-10	0.125161	RSVneg
AAATGCCTCGCTTAGA-10	0.124952	RSVneg
AACCGCGAGAAGAAGC-10	0.133516	RSVneg
AACTCTTTCTGGCGTG-10	0.115846	RSVneg
AAGCCGCCATATACCG-10	0.0516924	RSVneg
AAGTCTGCACTTAAGC-10	0.0572917	RSVneg
AATCGGTGTTTCCACC-10	-0.00908198	RSVneg
ACCTTTATCCGTTGCT-10	0.0771403	RSVneg
ACGGCCAAGAGGTACC-10	-0.0440191	RSVneg
ACGGGCTCAGTTAACC-10	0.0247628	RSVneg
ACTTGTTCACCAGTTA-10	-0.0123638	RSVneg
AGATCTGGTCCATCCT-10	-0.0427903	RSVneg
AGGGAGTGTAGGGACT-10	0.092442	RSVneg
ATCATCTGTGTGACCC-10	0.188495	RSVneg
ATCATGGGTTCCATGA-10	0.0024412	RSVneg
ATCCGAATCTTGCCGT-10	-0.0266112	RSVneg
ATTACTCAGGCAGGTT-10	-0.050356	RSVneg
ATTACTCCAATAGAGT-10	0.0801033	RSVneg
ATTACTCTCCCATTAT-10	0.0501981	RSVneg
CAACCTCTCCGGCACA-10	0.0594898	RSVneg
CACAGTAAGCTAAGAT-10	0.020118	RSVneg
CACAGTATCTTGTCAT-10	0.13273	RSVneg
CACATAGCAAGCCTAT-10	-0.0262865	RSVneg
CAGCCGAAGTCGTTTG-10	0.19332	RSVneg
CATATTCCAAGGTGTG-10	-0.0515266	RSVneg
CATGACACATGACATC-10	0.050782	RSVneg
CATTCGCCATGCCCGA-10	-0.040815	RSVneg
CCATTCGCAAGCGATG-10	0.15378	RSVneg
CCGTACTCACCAGGTC-10	0.191877	RSVneg
CCGTGGACAAGTCTAC-10	0.0952594	RSVneg
CCTACACAGGATATAC-10	-0.0109123	RSVneg
CCTCTGACAGGGCATA-10	0.0649778	RSVneg
CCTCTGAGTATCGCAT-10	-0.0146578	RSVneg
CCTCTGATCGAGAACG-10	0.152008	RSVneg
CCTTCCCCATTGGGCC-10	-0.000701065	RSVneg
CCTTCCCGTGGTGTAG-10	0.0166783	RSVneg
CGATTGAAGTTGAGAT-10	0.177484	RSVneg
CGCCAAGCACTGCCAG-10	-0.0273377	RSVneg
CGCTGGACAGCTGTAT-10	-0.0419291	RSVneg
CGGACACTCTGCCCTA-10	0.0841345	RSVneg
CGGACTGTCATGTCCC-10	0.00680256	RSVneg
CGGGTCATCCGCATCT-10	0.0804649	RSVneg
CGTCCATGTACCGTTA-10	0.194579	RSVneg
CGTCCATTCAAACCAC-10	0.0592255	RSVneg
CTCTACGCAAGCGATG-10	0.106478	RSVneg
CTGAAACGTGTAAGTA-10	0.0243902	RSVneg
CTGATAGCATCCGGGT-10	0.0619581	RSVneg
CTGTGCTCAAGGTTCT-10	-0.0356142	RSVneg
CTTGGCTCACACGCTG-10	0.0571745	RSVneg
CTTTGCGTCAAACCGT-10	0.0250378	RSVneg
GAATAAGAGAGCCTAG-10	0.0315361	RSVneg
GAATAAGAGCTCAACT-10	0.137103	RSVneg
GACCAATAGAAGGACA-10	-0.0330732	RSVneg
GACCAATGTCACACGC-10	0.116718	RSVneg
GACCAATTCATGTGGT-10	-0.0589738	RSVneg
GACCTGGTCGTACCGG-10	-0.0141272	RSVneg
GACGTTAAGGTGCACA-10	0.132104	RSVneg
GAGCAGAGTATCACCA-10	-0.0204009	RSVneg
GCGCAGTCACCGCTAG-10	-0.043976	RSVneg
GCGCCAATCGAGCCCA-10	0.0342143	RSVneg
GCGCGATAGTTCGATC-10	-0.035222	RSVneg
GCGCGATTCAACACGT-10	0.0383187	RSVneg
GGACAAGCAGTGGGAT-10	0.0237688	RSVneg
GGCGACTGTAGCGTAG-10	0.0437395	RSVneg
GGCTGGTGTTAAAGTG-10	-0.0273628	RSVneg
GGGTTGCAGAATCTCC-10	0.123611	RSVneg
GGTGTTACAGACAAAT-10	0.0178292	RSVneg
GTAGGCCCATCACGTA-10	0.00275725	RSVneg
GTCACGGTCGTAGATC-10	0.103374	RSVneg
GTGCAGCGTGCTCTTC-10	-0.0436555	RSVneg
GTGCATAAGACTCGGA-10	0.0905785	RSVneg
GTGGGTCGTTGGTAAA-10	-0.0200356	RSVneg
GTGTTAGGTTAAAGAC-10	0.0472451	RSVneg
GTGTTAGTCCTGTACC-10	0.0843317	RSVneg
TACCTATAGAAGGACA-10	0.0140518	RSVneg
TAGACCAGTCCGTTAA-10	0.0404204	RSVneg
TCAATCTCACCGTTGG-10	0.141887	RSVneg
TCAGCAATCCTGCCAT-10	0.0309772	RSVneg
TCAGGATTCTATCCTA-10	0.012406	RSVneg
TGCTACCAGTCGTACT-10	0.0954734	RSVneg
TGGGAAGCATAGACTC-10	0.0878544	RSVneg
TGGTTAGCATGCATGT-10	0.215586	RSVneg
TGTATTCAGAGGGATA-10	0.140855	RSVneg
TGTGGTAAGTGAAGTT-10	0.0247529	RSVneg
TTAACTCGTGACGCCT-10	-0.0309456	RSVneg
TTAGGACAGCTGGAAC-10	-0.0220511	RSVneg
TTAGGACAGTGGACGT-10	0.0521555	RSVneg
TTCGGTCAGCGTAATA-10	-0.0754591	RSVneg
TTGACTTGTTACTGAC-10	0.110653	RSVneg
TTTCCTCGTGTGCGTC-10	-0.0311007	RSVneg
TTTGGTTAGCGTTCCG-10	-0.0230369	RSVneg
AAAGCAAAGTGTACTC-11	0.0697025	RSVposP
AAATGCCTCGCTTAGA-11	0.116398	RSVposP
AACCGCGAGAAGAAGC-11	0.119472	RSVposP
AACTCTTTCTGGCGTG-11	0.0896263	RSVposP
AACTTTCGTAGCTTGT-11	0.0944584	RSVposP
AAGTCTGCACTTAAGC-11	0.0791731	RSVposP
ACCCACTAGAAGGACA-11	0.0567488	RSVposP
ACCGTAAGTATTACCG-11	0.0684419	RSVposP
ACCTTTATCCGTTGCT-11	0.103301	RSVposP
ACGAGGACACGAAGCA-11	0.00690407	RSVposP
ACGGAGAAGGTGGGTT-11	0.123279	RSVposP
ACGGGCTCAGTTAACC-11	0.037607	RSVposP
ACTGCTCGTGCAACTT-11	0.0861652	RSVposP
AGATCTGGTCCATCCT-11	-0.00444592	RSVposP
AGGGAGTGTAGGGACT-11	0.0914844	RSVposP
ATAACGCTCTGGCGAC-11	0.178171	RSVposP
ATCATCTGTGTGACCC-11	0.147273	RSVposP
ATTACTCAGGCAGGTT-11	0.00584012	RSVposP
ATTACTCCAATAGAGT-11	0.0282295	RSVposP
ATTACTCTCCCATTAT-11	0.0847015	RSVposP
CACACAACATTAACCG-11	-0.0212969	RSVposP
CACAGTAAGCTAAGAT-11	0.00510727	RSVposP
CACAGTATCTTGTCAT-11	0.142731	RSVposP
CACATAGCAAGCCTAT-11	0.00790182	RSVposP
CAGCCGAAGTCGTTTG-11	0.170821	RSVposP
CATTCGCCATGCCCGA-11	-0.00508968	RSVposP
CCATTCGCAAGCGATG-11	0.16788	RSVposP
CCGTACTCACCAGGTC-11	0.185715	RSVposP
CCGTGGACAAGTCTAC-11	0.052115	RSVposP
CCTATTACAAGTCTGT-11	0.0124732	RSVposP
CCTCTGACAGGGCATA-11	0.0941152	RSVposP
CCTCTGATCGAGAACG-11	0.13991	RSVposP
CCTTCCCCATTGGGCC-11	0.00729481	RSVposP
CGAGAAGCACAGGAGT-11	0.0183396	RSVposP
CGATTGAAGTTGAGAT-11	0.117944	RSVposP
CGCTTCAAGTACTTGC-11	0.132748	RSVposP
CGGACACTCTGCCCTA-11	0.0521022	RSVposP
CGTCCATTCAAACCAC-11	0.0509015	RSVposP
CTCTACGCAAGCGATG-11	0.0374408	RSVposP
CTGAAACGTGTAAGTA-11	0.0162158	RSVposP
CTGATAGCATCCGGGT-11	0.0738883	RSVposP
CTGTGCTCAAGGTTCT-11	-0.000881656	RSVposP
CTTGGCTCACACGCTG-11	0.0295762	RSVposP
CTTTGCGTCAAACCGT-11	-0.0177409	RSVposP
GAATAAGAGAGCCTAG-11	0.0438285	RSVposP
GAATAAGAGCTCAACT-11	0.118286	RSVposP
GACCAATTCATGTGGT-11	-0.0401555	RSVposP
GACCTGGTCGTACCGG-11	-0.0101109	RSVposP
GACGTTAAGGTGCACA-11	0.134775	RSVposP
GATGAAAAGCCATCGC-11	0.0621087	RSVposP
GCATGCGCACACCGCA-11	0.0753915	RSVposP
GCGCAGTCACCGCTAG-11	-0.0189617	RSVposP
GCGCGATTCAACACGT-11	0.0379772	RSVposP
GGCTGGTAGGGCTCTC-11	0.235993	RSVposP
GGGTTGCAGAATCTCC-11	0.0920292	RSVposP
GTAGGCCCATCACGTA-11	0.00240882	RSVposP
GTAGGCCGTGGTCTCG-11	0.168223	RSVposP
GTCACGGTCGTAGATC-11	0.0744738	RSVposP
GTGCAGCGTGCTCTTC-11	-0.00577161	RSVposP
GTGCATAAGACTCGGA-11	0.096716	RSVposP
GTGTTAGGTTAAAGAC-11	0.0599413	RSVposP
TAAGTGCTCCTGTAGA-11	0.0667077	RSVposP
TACTTACCACCGTTGG-11	0.00337112	RSVposP
TAGACCAGTCCGTTAA-11	0.00319363	RSVposP
TATGCCCGTCAGAAGC-11	0.210016	RSVposP
TCAATCTCACCGTTGG-11	0.0835169	RSVposP
TCAGCAATCCTGCCAT-11	-0.0118532	RSVposP
TGACAACTCACCCTCA-11	-0.0266273	RSVposP
TGCTACCAGTCGTACT-11	0.0486369	RSVposP
TGCTACCGTCTCTCTG-11	0.0363274	RSVposP
TGGCTGGCAGACAAAT-11	0.107197	RSVposP
TGGTTAGCATGCATGT-11	0.164793	RSVposP
TGTATTCAGAGGGATA-11	0.159715	RSVposP
TGTCCCAAGTGCAAGC-11	0.0479054	RSVposP
TTAGGACAGTGGACGT-11	0.0140622	RSVposP
TTATGCTTCTGGTATG-11	0.12235	RSVposP
TTCGGTCAGCGTAATA-11	-0.0306843	RSVposP
TTCTCCTCAAACTGTC-11	0.00749827	RSVposP
TTGACTTGTTACTGAC-11	0.114143	RSVposP
TTTCCTCGTGTGCGTC-11	0.0237011	RSVposP
AAAGCAAAGTGTACTC-12	0.107319	RSVposP
AAATGCCTCGCTTAGA-12	0.116845	RSVposP
AACCGCGAGAAGAAGC-12	0.103887	RSVposP
AACTCTTTCTGGCGTG-12	0.07596	RSVposP
AAGGCAGCAGATGAGC-12	-0.01275	RSVposP
AAGTCTGCACTTAAGC-12	0.0554975	RSVposP
ACCTTTATCCGTTGCT-12	0.104331	RSVposP
ACGGGCTCAGTTAACC-12	0.0589889	RSVposP
AGATCTGGTCCATCCT-12	-0.0170918	RSVposP
AGGGAGTGTAGGGACT-12	0.0786548	RSVposP
ATCATCTGTGTGACCC-12	0.16137	RSVposP
ATCATGGGTTCCATGA-12	0.00208128	RSVposP
ATTACTCAGGCAGGTT-12	0.0135284	RSVposP
ATTACTCCAATAGAGT-12	0.0364486	RSVposP
ATTACTCTCCCATTAT-12	0.0433082	RSVposP
CACAGTAAGCTAAGAT-12	0.0147524	RSVposP
CACAGTATCTTGTCAT-12	0.104213	RSVposP
CACATAGCAAGCCTAT-12	-0.016741	RSVposP
CAGCCGAAGTCGTTTG-12	0.151137	RSVposP
CATTCGCCATGCCCGA-12	0.00621889	RSVposP
CCATTCGCAAGCGATG-12	0.154529	RSVposP
CCGTACTCACCAGGTC-12	0.186037	RSVposP
CCGTGGACAAGTCTAC-12	0.0701652	RSVposP
CCTATTACAAGTCTGT-12	-0.0112038	RSVposP
CCTCTGACAGGGCATA-12	0.0623324	RSVposP
CCTCTGATCGAGAACG-12	0.117162	RSVposP
CCTTCCCCATTGGGCC-12	0.0182637	RSVposP
CGAGAAGCACAGGAGT-12	-0.00250048	RSVposP
CGATTGAAGTTGAGAT-12	0.0952563	RSVposP
CGCTTCAAGTACTTGC-12	0.0972876	RSVposP
CGGACACTCTGCCCTA-12	0.0462983	RSVposP
CGTCCATGTACCGTTA-12	0.163499	RSVposP
CGTCCATTCAAACCAC-12	0.0149459	RSVposP
CTCGGGAGTGATGTCT-12	0.0345555	RSVposP
CTCTACGCAAGCGATG-12	0.0420613	RSVposP
CTGAAACGTGTAAGTA-12	0.0363254	RSVposP
CTGATAGCATCCGGGT-12	0.0624114	RSVposP
CTGTGCTCAAGGTTCT-12	0.0083417	RSVposP
CTTGGCTCACACGCTG-12	0.0353114	RSVposP
CTTTGCGTCAAACCGT-12	-0.00140358	RSVposP
GAATAAGAGAGCCTAG-12	-0.00287873	RSVposP
GAATAAGAGCTCAACT-12	0.0788385	RSVposP
GACCAATGTCACACGC-12	0.105774	RSVposP
GACCAATTCATGTGGT-12	-0.0298693	RSVposP
GACCTGGTCGTACCGG-12	0.0040486	RSVposP
GACGTTAAGGTGCACA-12	0.110798	RSVposP
GCGCAGTCACCGCTAG-12	-0.0231534	RSVposP
GCGCGATTCAACACGT-12	-0.00227164	RSVposP
GGCGACTGTAGCGTAG-12	-0.00515767	RSVposP
GGGTTGCAGAATCTCC-12	0.121824	RSVposP
GTAGGCCCATCACGTA-12	0.00652248	RSVposP
GTCACGGTCGTAGATC-12	0.0752939	RSVposP
GTGCAGCGTGCTCTTC-12	0.0196296	RSVposP
GTGCATAAGACTCGGA-12	0.0802743	RSVposP
GTGTTAGGTTAAAGAC-12	0.0973718	RSVposP
TAGACCAGTCCGTTAA-12	0.0285885	RSVposP
TCAATCTCACCGTTGG-12	0.114589	RSVposP
TCAGCAATCCTGCCAT-12	0.0216795	RSVposP
TGACAACTCACCCTCA-12	0.00493562	RSVposP
TGCTACCAGTCGTACT-12	0.0484417	RSVposP
TGGTTAGCATGCATGT-12	0.176942	RSVposP
TGTATTCAGAGGGATA-12	0.131149	RSVposP
TTAGGACAGTGGACGT-12	0.0505868	RSVposP
TTCGGTCAGCGTAATA-12	-0.027281	RSVposP
TTCTCCTCAAACTGTC-12	-0.00886718	RSVposP
TTGACTTGTTACTGAC-12	0.0984425	RSVposP
TTTCCTCGTGTGCGTC-12	-0.00508792	RSVposP
AAATGCCTCACTCTTA-13	-0.00255793	RSVposP
ACGCAGCCACGCGAAA-13	0.0543426	RSVposP
ACGCCGATCGCCAAAT-13	-0.00673577	RSVposP
AGGGTGAAGCTGATAA-13	-0.0395484	RSVposP
ATCATGGCACAACTGT-13	0.0604676	RSVposP
ATCCACCAGGCCCGTT-13	0.0441865	RSVposP
ATTATCCTCAGTTGAC-13	-0.00218934	RSVposP
CAAGGCCCAGTCACTA-13	-0.0251725	RSVposP
CACAGTATCATCGCTC-13	0.182916	RSVposP
CACATAGCAGGAATGC-13	-0.0317052	RSVposP
CAGTCCTAGCCAGTAG-13	0.0384186	RSVposP
CCTATTAGTGGTCTCG-13	0.101248	RSVposP
CGCCAAGCATTGGTAC-13	0.176028	RSVposP
CGTTCTGTCGGCTTGG-13	0.121324	RSVposP
CTGAAGTTCCGCAGTG-13	0.192487	RSVposP
GAAATGAGTATGAATG-13	0.0953249	RSVposP
GACTGCGGTGCACGAA-13	0.146941	RSVposP
GCTGGGTTCGTAGATC-13	0.182007	RSVposP
GGGTCTGTCCTCAACC-13	0.0657222	RSVposP
GGTGTTAAGACAATAC-13	0.0192247	RSVposP
GTCGTAAGTCTCATCC-13	0.0479659	RSVposP
GTGCTTCCACTAAGTC-13	-0.0182245	RSVposP
TAAGTGCAGATGTGGC-13	0.0246275	RSVposP
TAGTTGGAGCGATTCT-13	-0.00481532	RSVposP
TCAACGATCAAGCCTA-13	0.134925	RSVposP
TCACAAGTCATAACCG-13	0.217408	RSVposP
TCACGAAGTCATCGGC-13	-0.0798647	RSVposP
TCGTACCTCAGATAAG-13	0.00452623	RSVposP
TGAGCCGGTTCGGGCT-13	0.0422078	RSVposP
TGCTACCCATGTAGTC-13	0.0313563	RSVposP
TGGGAAGGTAGTGAAT-13	-0.00847446	RSVposP
AAATGCCTCACTCTTA-14	0.0252558	RSVneg
ACATCAGCACGGATAG-14	0.0368822	RSVneg
AGGGTGAAGCTGATAA-14	-0.00821225	RSVneg
ATCTGCCAGGAACTGC-14	-0.00129244	RSVneg
CAAGGCCCAGTCACTA-14	0.00366372	RSVneg
CATCAGAAGCGATAGC-14	0.0276626	RSVneg
CCGTGGATCTGTACGA-14	0.0596099	RSVneg
CGAGAAGTCAGCATGT-14	0.0210059	RSVneg
CGCCAAGCATTGGTAC-14	0.0795752	RSVneg
CGTTCTGTCGGCTTGG-14	0.0651373	RSVneg
CTGATAGGTAGAGCTG-14	0.0696686	RSVneg
GAAACTCAGTCACGCC-14	0.0585343	RSVneg
GCATACACAATCTGCA-14	0.0144769	RSVneg
GCCTCTATCCTCAACC-14	0.0814916	RSVneg
GCTGGGTTCGTAGATC-14	0.0714711	RSVneg
GGTGCGTAGATGAGAG-14	-0.0238817	RSVneg
GTAACGTGTCGAGATG-14	0.0708917	RSVneg
TACAGTGCATCCCACT-14	0.0236177	RSVneg
TACGGGCGTCGCTTCT-14	0.00146469	RSVneg
TACTTGTTCACTTCAT-14	0.0574713	RSVneg
TATCTCACAATCGAAA-14	0.0345085	RSVneg
TGCTACCCATGTAGTC-14	0.0590191	RSVneg
TTTGCGCAGTGCCAGA-14	0.0114703	RSVneg
TTTGGTTAGTAGATGT-14	0.0757997	RSVneg
TTTGTCATCACCACCT-14	-0.0115145	RSVneg
ACACCGGGTCTAAAGA-15	-0.0538021	RSVneg
ACGAGGAAGAGACTTA-15	0.015295	RSVneg
ACGATGTCAATGGTCT-15	-0.0305497	RSVneg
ACGCAGCGTGTGTGCC-15	-0.0989058	RSVneg
ACTGCTCCAGCTTAAC-15	-0.0250814	RSVneg
AGAGTGGGTCATTAGC-15	-0.0364777	RSVneg
AGGCCACTCGCCCTTA-15	-0.0240517	RSVneg
AGGCCGTAGTTAGGTA-15	0.0138288	RSVneg
AGTTGGTTCTGGTATG-15	-0.0457471	RSVneg
ATAGACCTCAGGCCCA-15	-0.0290328	RSVneg
ATCATGGCACAACTGT-15	-0.0356594	RSVneg
ATCATGGGTGAACCTT-15	-0.0897928	RSVneg
ATCGAGTGTTGAGTTC-15	0.0364691	RSVneg
CACATAGCAGGAATGC-15	-0.0850415	RSVneg
CACATAGGTAAATACG-15	-0.0613138	RSVneg
CACCAGGTCTTACCTA-15	-0.0460637	RSVneg
CACTCCATCCTGTACC-15	-0.019884	RSVneg
CAGCAGCCATTGGCGC-15	-0.024689	RSVneg
CAGCTGGTCGAATGCT-15	0.041453	RSVneg
CAGGTGCAGACCGGAT-15	-0.000629883	RSVneg
CAGTAACAGTTGTCGT-15	-0.0745376	RSVneg
CAGTCCTAGCCAGTAG-15	-0.00856866	RSVneg
CATTCGCAGCTGTCTA-15	-0.00977757	RSVneg
CATTCGCCATCAGTAC-15	-0.0464178	RSVneg
CCACGGACACGGCTAC-15	-0.00582587	RSVneg
CCCATACGTAAACACA-15	-0.0832916	RSVneg
CCTTACGTCGTGACAT-15	-0.0925877	RSVneg
CGAATGTTCTGTACGA-15	-0.0457269	RSVneg
CGCTATCAGCCAACAG-15	-0.0504653	RSVneg
CGCTTCACAATGCCAT-15	-0.0515577	RSVneg
CGGACACGTGCAGACA-15	-0.0779677	RSVneg
CGTAGCGCACTAGTAC-15	-0.0533599	RSVneg
CGTTGGGCACGGTAAG-15	-0.045983	RSVneg
CTAGTGAAGGCTCAGA-15	-0.0720281	RSVneg
CTCACACCAATCTGCA-15	0.00480386	RSVneg
CTCGAGGAGCCATCGC-15	-0.00553274	RSVneg
CTGATAGAGTTGTCGT-15	0.00178152	RSVneg
CTGTTTAGTAGGAGTC-15	-0.0635642	RSVneg
CTTCTCTCATATACCG-15	0.0081671	RSVneg
CTTCTCTGTAGAAGGA-15	-0.0389366	RSVneg
GAAACTCCAAGAAGAG-15	-0.0180448	RSVneg
GAAACTCGTACACCGC-15	-0.0112349	RSVneg
GAACCTACATTGGGCC-15	-0.062438	RSVneg
GACCAATGTACAGTGG-15	0.00407396	RSVneg
GACGCGTTCGTGACAT-15	-0.0775641	RSVneg
GACGTGCGTGATAAAC-15	0.0202684	RSVneg
GACTAACCAGCCAATT-15	0.0409398	RSVneg
GAGGTGACACATGTGT-15	-0.0110001	RSVneg
GATCGATGTCACCTAA-15	0.010947	RSVneg
GATGAGGTCATCACCC-15	-0.0196072	RSVneg
GCCTCTATCCTCAACC-15	0.12283	RSVneg
GCGCAGTTCATTGCCC-15	-0.0213845	RSVneg
GCTCCTATCTTGCCGT-15	-0.0645266	RSVneg
GCTGGGTTCGTAGATC-15	0.0881078	RSVneg
GGACAGAGTTCCCTTG-15	0.0012232	RSVneg
GGAGCAAAGTTGTCGT-15	-0.0172339	RSVneg
GGATGTTAGTCGCCGT-15	-0.00905579	RSVneg
GGCGACTCACCAGTTA-15	-0.0296724	RSVneg
GGCTCGACACTCGACG-15	-0.0183783	RSVneg
GGGACCTGTGAGGCTA-15	-0.0219793	RSVneg
GGGAGATTCAGGTTCA-15	-0.0838732	RSVneg
GGGTCTGCAATAGCGG-15	-0.0525453	RSVneg
GGGTTGCAGTATTGGA-15	-0.0490979	RSVneg
GGTATTGTCGCCGTGA-15	-0.0514991	RSVneg
GGTGCGTAGATAGCAT-15	-0.000291611	RSVneg
GTAGGCCCAGATTGCT-15	-0.00577881	RSVneg
GTAGGCCCAGCAGTTT-15	-0.050004	RSVneg
GTCATTTGTAACGACG-15	-0.0781114	RSVneg
GTCCTCATCTATGTGG-15	-0.0190867	RSVneg
GTGCGGTCAGGACGTA-15	-0.0478452	RSVneg
GTGGGTCAGCCCTAAT-15	-0.0441955	RSVneg
GTGTTAGCAGCTCGCA-15	-0.0589206	RSVneg
TACAGTGAGGCATGTG-15	-0.014367	RSVneg
TACGGATTCAGGCCCA-15	-0.0317517	RSVneg
TACGGGCGTCGCTTCT-15	0.0140138	RSVneg
TACTTACTCCATGCTC-15	-0.0626169	RSVneg
TATCTCAGTTGTGGCC-15	-0.0147599	RSVneg
TCAACGAGTCATGCAT-15	-0.0173401	RSVneg
TCAGGATCAGGACGTA-15	-0.0607723	RSVneg
TCGCGTTCACTATCTT-15	0.0198442	RSVneg
TCGTACCCAGTAAGAT-15	-0.0156505	RSVneg
TGAAAGACATCCGTGG-15	0.00690017	RSVneg
TGACAACAGTGTCCAT-15	-0.0199218	RSVneg
TGACGGCAGAAGGGTA-15	-0.0202108	RSVneg
TGACTAGCACCTCGGA-15	-0.0922306	RSVneg
TGAGCCGGTTCGGGCT-15	-0.0324028	RSVneg
TGGACGCGTTACAGAA-15	-0.0311182	RSVneg
TGGTTAGTCGCCATAA-15	-0.0175045	RSVneg
TTAACTCCAAAGGTGC-15	-0.055737	RSVneg
TTCTCAATCCAATGGT-15	-0.0246212	RSVneg
TTGCGTCTCAATACCG-15	-0.0112171	RSVneg
AACACGTGTATGAAAC-17	0.0619429	RSVposP
AACACGTGTATTCGTG-17	0.156382	RSVposP
AACCGCGAGCAATCTC-17	0.0758573	RSVposP
AACTTTCGTTCGTTGA-17	0.0938747	RSVposP
ACACCCTCATGCAATC-17	0.030895	RSVposP
ACATACGCATGCATGT-17	0.0531768	RSVposP
ACGCCGACATACTCTT-17	0.107869	RSVposP
ACGTCAAAGCTTTGGT-17	0.0351657	RSVposP
ACTGAGTCAGGCGATA-17	0.06033	RSVposP
ACTGAGTTCAACACCA-17	0.0840447	RSVposP
ACTTTCAGTCTGCGGT-17	0.125953	RSVposP
AGACGTTGTCTGCCAG-17	0.164068	RSVposP
AGCGGTCAGCAGGTCA-17	0.135113	RSVposP
AGCTCCTCAAACCTAC-17	0.0326906	RSVposP
ATCCACCTCCGCGCAA-17	0.0866878	RSVposP
ATCGAGTCACCACGTG-17	0.0874644	RSVposP
ATGAGGGCATACCATG-17	0.0794391	RSVposP
ATGCGATTCTGTCTCG-17	0.0862589	RSVposP
CAACCTCGTCTGCGGT-17	-0.00125762	RSVposP
CAAGGCCTCCCAGGTG-17	0.055575	RSVposP
CAGAATCAGGCTCAGA-17	0.0817444	RSVposP
CAGCTAATCACCACCT-17	-0.0452118	RSVposP
CATCAGATCCACGTTC-17	0.118303	RSVposP
CATCGGGAGATGTGGC-17	0.071739	RSVposP
CCAATCCCACTTCGAA-17	0.135562	RSVposP
CCACTACGTTACAGAA-17	-0.0292875	RSVposP
CCGTGGAAGAGGTAGA-17	0.0778781	RSVposP
CCTAAAGCAGATCTGT-17	0.0150439	RSVposP
CCTCAGTCATACGCCG-17	0.107795	RSVposP
CGCGTTTTCATACGGT-17	0.057851	RSVposP
CGTCCATAGTGTTGAA-17	0.0185719	RSVposP
CTAAGACGTCAGAAGC-17	0.148672	RSVposP
CTACACCCACACGCTG-17	0.00655324	RSVposP
CTAGCCTAGGATGTAT-17	0.101399	RSVposP
CTCACACGTCTCCACT-17	0.0548434	RSVposP
CTCGAGGCAAACTGTC-17	0.0290542	RSVposP
CTCGAGGTCCCATTAT-17	-0.0139746	RSVposP
CTCGGAGTCGGATGGA-17	0.0640601	RSVposP
CTCGGGATCCAGAAGG-17	0.0251841	RSVposP
CTCGTACTCATTTGGG-17	0.0303637	RSVposP
CTCGTCAGTTAGATGA-17	0.174083	RSVposP
CTGCGGACAAACGCGA-17	0.0970088	RSVposP
CTTTGCGTCCAAGCCG-17	0.0992158	RSVposP
GACGTTAAGTATCGAA-17	0.0573807	RSVposP
GATCGATGTGGTCTCG-17	0.0560324	RSVposP
GCAGCCAAGCGCCTTG-17	0.156562	RSVposP
GCAGTTAAGTACGACG-17	0.0222148	RSVposP
GCCAAATTCAAAGACA-17	0.00365274	RSVposP
GCGAGAAGTCCGTTAA-17	-0.00629692	RSVposP
GGACAGATCCCATTAT-17	0.043374	RSVposP
GGAGCAAGTACAGTTC-17	0.0911569	RSVposP
GGCGACTCAATGACCT-17	0.00371107	RSVposP
GGGACCTCAGTCTTCC-17	0.0506382	RSVposP
GGGACCTTCACCGGGT-17	0.0218193	RSVposP
GGGAGATGTGTAATGA-17	0.0273311	RSVposP
GGGATGAGTGTTGAGG-17	0.0290188	RSVposP
GTAACGTTCCATGAGT-17	0.0661311	RSVposP
GTCAAGTGTCAGCTAT-17	-0.00898361	RSVposP
GTCGGGTGTAGCTAAA-17	0.0774402	RSVposP
GTCTTCGTCAACGCTA-17	0.152786	RSVposP
GTGTGCGAGAATCTCC-17	0.154618	RSVposP
GTTACAGGTGTCTGAT-17	0.0787631	RSVposP
TACAGTGCAAGTTCTG-17	0.217863	RSVposP
TACGGATCAGCGAACA-17	0.0464715	RSVposP
TACTCATCAGCTGTAT-17	-0.00508487	RSVposP
TATTACCCAGAGTGTG-17	0.0251732	RSVposP
TCAATCTAGTTACCCA-17	0.0703877	RSVposP
TCAGGATGTGGCTCCA-17	0.0935705	RSVposP
TCATTTGCACCGCTAG-17	0.0433885	RSVposP
TCCACACCATCTCGCT-17	0.0442584	RSVposP
TCTGGAAAGGTAAACT-17	0.0726842	RSVposP
TCTGGAACATGCCTTC-17	0.0284681	RSVposP
TGAGCATTCCTATTCA-17	-0.0287788	RSVposP
TGAGGGAAGCCAACAG-17	0.1218	RSVposP
TGGCCAGGTGTGCGTC-17	0.0166711	RSVposP
TGGCGCATCTTGTTTG-17	0.0943585	RSVposP
TGGCTGGGTGACCAAG-17	0.0308609	RSVposP
TGTGTTTTCGCGTAGC-17	0.0812678	RSVposP
TTAACTCTCTCACATT-17	0.106306	RSVposP
TTAGGCAAGATCCCGC-17	0.110956	RSVposP
TTCTTAGCACCCATTC-17	0.172794	RSVposP
TTGTAGGGTAGTAGTA-17	0.032321	RSVposP
TTGTAGGGTTCATGGT-17	0.170038	RSVposP
AAATGCCGTGATGCCC-18	-0.00424449	RSVposP
AACTCCCCAAGTTCTG-18	0.0123109	RSVposP
AAGGAGCCAGCATACT-18	0.0776713	RSVposP
AATCGGTAGAGAGCTC-18	-0.00869987	RSVposP
AATCGGTGTTCGGGCT-18	0.0434097	RSVposP
ACGAGGATCGAATCCA-18	0.00256546	RSVposP
ACGGCCACACGTAAGG-18	-0.0256592	RSVposP
ACTTTCATCGTTGACA-18	0.0171619	RSVposP
AGCTCTCGTTGCGTTA-18	0.0486467	RSVposP
AGGGATGGTATTACCG-18	0.0342589	RSVposP
AGGGATGGTATTCTCT-18	0.0342107	RSVposP
AGGGATGTCGAGAACG-18	0.0622248	RSVposP
AGGGTGACATCCGCGA-18	0.00798843	RSVposP
ATTCTACCAGCTGCTG-18	0.00663896	RSVposP
CACAGGCGTTATCGGT-18	0.0535202	RSVposP
CACAGGCGTTCATGGT-18	0.0589707	RSVposP
CAGATCAAGTTCGCGC-18	0.00151831	RSVposP
CATGCCTTCAGCGATT-18	0.028511	RSVposP
CATGGCGCAGTTAACC-18	0.0238715	RSVposP
CCGTACTGTGCTCTTC-18	0.0638125	RSVposP
CCTACCATCCTAGGGC-18	0.00505464	RSVposP
CCTCAGTAGCACAGGT-18	0.0301442	RSVposP
CCTTTCTTCACCCTCA-18	0.0177604	RSVposP
CGAGAAGTCGCCATAA-18	0.0941694	RSVposP
CGATCGGAGGCAGTCA-18	0.0222439	RSVposP
CGCCAAGAGAGGTACC-18	0.012842	RSVposP
CGCGGTACACGTAAGG-18	-0.00583121	RSVposP
CGCGTTTAGATGCCAG-18	-0.0130637	RSVposP
CGCGTTTCAATGAATG-18	0.00242002	RSVposP
CGCTATCTCAGGTAAA-18	0.0973895	RSVposP
CGGAGTCCACTAAGTC-18	0.0752714	RSVposP
CGTAGCGCAGTCGTGC-18	0.0419143	RSVposP
CGTCACTAGACTTTCG-18	-0.0142232	RSVposP
CGTGTAAGTTCGCTAA-18	-0.0111082	RSVposP
CTAAGACTCCTGTAGA-18	0.0279346	RSVposP
CTACATTGTCATTAGC-18	0.0277786	RSVposP
CTACGTCCACATGTGT-18	0.00584587	RSVposP
CTAGTGATCTTACCGC-18	-0.0268328	RSVposP
CTCGAGGCAACACGCC-18	0.0191078	RSVposP
CTCGGAGAGAAGCCCA-18	0.00433183	RSVposP
CTCGGGACATGCAACT-18	0.0339071	RSVposP
CTCGTACGTACAAGTA-18	0.0198998	RSVposP
CTCGTACTCATTTGGG-18	0.0156358	RSVposP
CTGAAGTAGGACTGGT-18	0.0237524	RSVposP
CTGATAGAGAGGTTAT-18	0.0614053	RSVposP
CTGCCTAAGAACAATC-18	0.0071931	RSVposP
GAAACTCTCAGCGACC-18	0.0630479	RSVposP
GAACGGAGTCCGAGTC-18	0.0123187	RSVposP
GAACGGATCAAACAAG-18	0.0153088	RSVposP
GAATGAATCCGAGCCA-18	0.0206931	RSVposP
GAATGAATCCGCGCAA-18	0.0686427	RSVposP
GAGCAGAGTATAAACG-18	0.0697688	RSVposP
GCCTCTAGTTACGCGC-18	-0.0138518	RSVposP
GCGACCAAGGCTCATT-18	0.0587904	RSVposP
GCGGGTTTCTGTCTAT-18	0.0120929	RSVposP
GCTCCTAGTCATCGGC-18	0.020744	RSVposP
GCTTCCAAGAGATGAG-18	0.0197292	RSVposP
GGACAAGGTTGTCTTT-18	0.017548	RSVposP
GGGATGAGTGGTCCGT-18	0.0272343	RSVposP
GGTGCGTGTCTTTCAT-18	0.0324234	RSVposP
GTAGGCCTCTTTAGGG-18	0.0681383	RSVposP
GTCACGGAGGGTTTCT-18	0.00234135	RSVposP
GTCACGGTCCGTTGTC-18	-0.00399003	RSVposP
GTCGGGTGTGGCCCTA-18	0.042686	RSVposP
GTGCAGCTCAACTCTT-18	0.0642886	RSVposP
GTGGGTCAGCATGGCA-18	0.0108995	RSVposP
GTTACAGGTAGCGCAA-18	0.0409144	RSVposP
TAAGTGCGTGAGGGTT-18	0.0447289	RSVposP
TAGTGGTCAGCGATCC-18	0.0101146	RSVposP
TAGTTGGGTTCAGACT-18	0.0296298	RSVposP
TATTACCCAGAGTGTG-18	0.0375201	RSVposP
TCAGCTCAGTAATCCC-18	0.0164857	RSVposP
TCGCGAGTCCTTTCTC-18	0.0409865	RSVposP
TCTCATAAGAGCTATA-18	0.0286889	RSVposP
TGAAAGACATCGATTG-18	-0.0290897	RSVposP
TGACTAGAGGACACCA-18	0.0260757	RSVposP
TGCACCTGTGGGTCAA-18	0.0552046	RSVposP
TGGTTCCGTTATCACG-18	0.063	RSVposP
TTCGGTCAGCACCGCT-18	0.102654	RSVposP
TTCTACACAATCCGAT-18	-0.00312397	RSVposP
TTCTTAGCACGCTTTC-18	0.00820692	RSVposP
AACTTTCGTTCGTTGA-19	0.119618	RSVposP
ACGCCAGTCAACACCA-19	-0.0286776	RSVposP
ACTTGTTTCGTACCGG-19	0.0227478	RSVposP
AGACGTTGTCTGCCAG-19	0.138153	RSVposP
AGCATACCAAGTTCTG-19	-0.0127501	RSVposP
CAACCTCGTCTGCGGT-19	-0.0164959	RSVposP
CACCAGGAGCGCCTCA-19	0.000274028	RSVposP
CCACTACGTTACAGAA-19	-0.0104368	RSVposP
CCTCAGTAGCACAGGT-19	0.0464282	RSVposP
CGGAGTCCACTAAGTC-19	0.0872858	RSVposP
CTAGTGATCTTACCGC-19	-0.00705183	RSVposP
CTCGTACTCATTTGGG-19	0.0170937	RSVposP
GACGCGTTCCCTTGCA-19	0.0292114	RSVposP
GACGTGCGTACACCGC-19	0.0123526	RSVposP
GCGGGTTTCTGTCTAT-19	0.0378349	RSVposP
GCTTGAACAATGACCT-19	0.0113018	RSVposP
GGGCACTTCTTGCAAG-19	0.0479297	RSVposP
TACTCATCAGCTGTAT-19	0.0302531	RSVposP
TATTACCCAGAGTGTG-19	0.0330323	RSVposP
TCGCGAGTCCTTTCTC-19	0.116937	RSVposP
TTCTACAAGTGGTAGC-19	-0.0446309	RSVposP
AAACCTGGTCCTAGCG-23	0.00414512	RSVneg
AAACGGGCATCTATGG-23	0.0545352	RSVneg
AGCTCCTCATCCTAGA-23	0.0548718	RSVneg
AGGTCATAGCTAGTGG-23	0.0672083	RSVneg
AGTCTTTTCCTATGTT-23	0.240636	RSVneg
AGTGAGGCATTTGCTT-23	0.0174182	RSVneg
ATGAGGGAGACTACAA-23	0.0731439	RSVneg
ATGGGAGAGCTAACAA-23	0.0177482	RSVneg
ATTTCTGGTCGGATCC-23	0.17967	RSVneg
CACTCCATCGTTTGCC-23	0.0217577	RSVneg
CAGAGAGTCCGCAGTG-23	-0.011627	RSVneg
CAGATCAGTTGAGGTG-23	0.0203317	RSVneg
CATGCCTCATTGGCGC-23	0.0427563	RSVneg
CCTACCACAAAGCGGT-23	0.102678	RSVneg
CCTACCAGTCAATACC-23	0.0358736	RSVneg
CCTTTCTCAACTTGAC-23	0.109064	RSVneg
CGACCTTCAGTGACAG-23	0.0492053	RSVneg
CGAGAAGAGCGTCAAG-23	0.0457446	RSVneg
CGAGCCACAAGCCCAC-23	0.0219634	RSVneg
CTACGTCCAGTATAAG-23	0.0143218	RSVneg
CTGAAGTCATCCGCGA-23	0.0753076	RSVneg
GAATGAATCCAAAGTC-23	0.0313267	RSVneg
GAATGAATCCACGACG-23	0.0135501	RSVneg
GCATGTAGTATATGGA-23	0.0848235	RSVneg
GCATGTAGTGGTCCGT-23	-0.00283132	RSVneg
GCGCAGTCAGTTAACC-23	0.0337981	RSVneg
GCTCTGTCAGTTAACC-23	0.044854	RSVneg
GGACATTAGAGATGAG-23	0.131525	RSVneg
GGACGTCTCTTCATGT-23	0.160323	RSVneg
GGCTCGAGTGGTCCGT-23	0.00667131	RSVneg
GGCTGGTCACCACCAG-23	0.0497027	RSVneg
GTACGTAAGTACATGA-23	0.121593	RSVneg
GTCTTCGTCTACCAGA-23	0.141348	RSVneg
TATCAGGCAAACTGCT-23	0.154694	RSVneg
TGAGGGATCGAGAGCA-23	0.0973557	RSVneg
TGCCCTAGTGTTTGGT-23	0.0156084	RSVneg
TGGCGCACAACCGCCA-23	0.056854	RSVneg
TGGTTCCGTGGTCCGT-23	0.0380926	RSVneg
TGTATTCAGCGATAGC-23	0.0137111	RSVneg
TGTGTTTTCGTTACGA-23	-0.0130654	RSVneg
TTCTTAGCATCGATTG-23	0.0185437	RSVneg
TTGCCGTGTACCGTAT-23	0.00345922	RSVneg
AAAGATGCACATGACT-25	-0.0156821	RSVposP
AACACGTGTCGACTGC-25	0.105901	RSVposP
AACACGTTCAGAGACG-25	-0.01249	RSVposP
AACCGCGTCCCATTTA-25	0.00321512	RSVposP
AACTCCCCAAAGTGCG-25	0.0618943	RSVposP
AACTTTCTCGACGGAA-25	0.0195658	RSVposP
AAGACCTAGGAGTTGC-25	-0.00265269	RSVposP
AAGGAGCTCATAACCG-25	0.0104505	RSVposP
AAGTCTGCATCATCCC-25	0.0433454	RSVposP
AATCGGTGTCGCGGTT-25	0.00972172	RSVposP
ACACCGGTCGCTGATA-25	0.0413175	RSVposP
ACGCAGCGTATCGCAT-25	-0.00256838	RSVposP
ACGGCCAGTATTAGCC-25	-0.00382547	RSVposP
ACGGGCTCACTTAACG-25	-0.0103838	RSVposP
ACGGGTCTCTAACTGG-25	-0.0213184	RSVposP
AGAATAGGTAAATGAC-25	0.0410735	RSVposP
AGATCTGGTGGGTCAA-25	-0.0166711	RSVposP
AGATTGCTCTACTTAC-25	0.0511243	RSVposP
AGCCTAATCCGATATG-25	-0.00127147	RSVposP
AGCTCTCAGCGTTGCC-25	0.0253147	RSVposP
AGTCTTTCAAGTAGTA-25	-0.00750277	RSVposP
AGTGTCAAGTGGAGTC-25	0.0693884	RSVposP
ATCACGACAGCGTTCG-25	0.0208462	RSVposP
ATCCACCGTGATGATA-25	-0.0216245	RSVposP
ATCTGCCCAGTAAGCG-25	0.023327	RSVposP
ATCTGCCCATATGGTC-25	0.0872998	RSVposP
ATGCGATGTTGCGCAC-25	-0.0141623	RSVposP
ATGGGAGAGTAGCCGA-25	-0.0490809	RSVposP
ATGGGAGAGTCTTGCA-25	0.0308106	RSVposP
ATTACTCTCCGCATCT-25	-0.0186326	RSVposP
ATTGGTGAGCGTCAAG-25	0.0244985	RSVposP
CAAGAAATCGCTGATA-25	-0.0115172	RSVposP
CAAGTTGGTAAACGCG-25	0.0824527	RSVposP
CACACCTGTATCACCA-25	0.00733542	RSVposP
CACACTCGTGCCTTGG-25	-0.00692851	RSVposP
CACCAGGCACGGATAG-25	-0.000166803	RSVposP
CACCTTGCACTCGACG-25	0.085186	RSVposP
CACCTTGTCAGAGGTG-25	-0.00105231	RSVposP
CAGATCAAGTGACTCT-25	0.0499008	RSVposP
CAGCCGATCGTCTGAA-25	-0.00484067	RSVposP
CAGCTGGGTGCAGTAG-25	-0.0350967	RSVposP
CAGTAACCACGCTTTC-25	-0.0298288	RSVposP
CATATTCCAGATCCAT-25	-0.0135777	RSVposP
CATGCCTGTTTGCATG-25	-0.00360964	RSVposP
CATTCGCAGTCCGTAT-25	-0.0299253	RSVposP
CCAATCCAGAGGTTGC-25	0.055133	RSVposP
CCACCTACAATAGAGT-25	0.0311572	RSVposP
CCACGGAAGCGGCTTC-25	-0.0117726	RSVposP
CCAGCGATCAGCTCTC-25	-0.00205587	RSVposP
CCATTCGTCCATGAAC-25	0.00784522	RSVposP
CCATTCGTCGGATGTT-25	0.00832876	RSVposP
CCCTCCTCAATCGGTT-25	0.0370996	RSVposP
CCGGTAGAGTACACCT-25	-0.0101105	RSVposP
CCGTGGAGTCTAGTCA-25	-0.0320063	RSVposP
CCTAAAGTCTCGAGTA-25	0.029088	RSVposP
CCTAAAGTCTCTAAGG-25	0.0045984	RSVposP
CCTTCCCAGATAGGAG-25	0.0510285	RSVposP
CCTTCGACACACCGAC-25	0.0136051	RSVposP
CCTTTCTGTGTGGTTT-25	0.00181677	RSVposP
CGAATGTAGTACGACG-25	0.00905293	RSVposP
CGAATGTCAGTACACT-25	0.00828166	RSVposP
CGCCAAGCAGAAGCAC-25	0.0318573	RSVposP
CGCTATCTCCGTCAAA-25	0.0589952	RSVposP
CGCTATCTCTACCTGC-25	-0.043652	RSVposP
CGGACACTCGGACAAG-25	0.0510181	RSVposP
CGGAGTCTCAACTCTT-25	0.0265951	RSVposP
CGTTAGACACGGTTTA-25	0.0223972	RSVposP
CGTTGGGAGGGCTTGA-25	0.0536421	RSVposP
CTACACCTCTCGAGTA-25	-0.0150389	RSVposP
CTCAGAATCGGAAATA-25	0.0110053	RSVposP
CTCGGAGTCAGTTGAC-25	0.00635042	RSVposP
CTCGTACAGAGTACCG-25	0.0105663	RSVposP
CTCTAATGTCTGGAGA-25	0.00255169	RSVposP
CTCTGGTAGTGGCACA-25	0.0414213	RSVposP
CTCTGGTGTTAAGACA-25	0.00276883	RSVposP
CTGAAACCAGTTAACC-25	0.0777756	RSVposP
CTGAAGTGTGAGTATA-25	0.0285511	RSVposP
CTGCCTACATGAAGTA-25	0.0195686	RSVposP
CTGCGGAGTAGCCTCG-25	0.0140519	RSVposP
CTGTTTAAGACAAAGG-25	0.0221842	RSVposP
CTTAGGATCCATGCTC-25	0.00290528	RSVposP
CTTTGCGAGCCATCGC-25	0.0133057	RSVposP
GAACGGAGTTTGACAC-25	0.00879793	RSVposP
GAAGCAGCAGCGTCCA-25	0.0948469	RSVposP
GAATAAGAGGGCTTCC-25	-0.00437281	RSVposP
GACACGCTCCGTTGCT-25	-0.0427061	RSVposP
GACACGCTCTTGAGAC-25	0.0236744	RSVposP
GACGGCTGTCGCGGTT-25	-0.0082271	RSVposP
GACTACAGTGACCAAG-25	0.0446952	RSVposP
GATCGCGAGATGTGGC-25	-0.0363727	RSVposP
GATGAGGCAGTAAGCG-25	-0.0332012	RSVposP
GATGCTAGTAAACGCG-25	0.00189492	RSVposP
GCAAACTTCGCTGATA-25	0.0222373	RSVposP
GCACATATCATTATCC-25	-0.0313721	RSVposP
GCACTCTCATCACAAC-25	-0.0388003	RSVposP
GCATGTATCACCCGAG-25	0.0606156	RSVposP
GCGACCAAGCTGATAA-25	0.0085529	RSVposP
GCGAGAAAGAGTGAGA-25	0.0250955	RSVposP
GCGCAGTTCCGTCAAA-25	-0.00295865	RSVposP
GCGCCAATCGCCCTTA-25	0.0179231	RSVposP
GCGCGATCATTTGCCC-25	0.0445881	RSVposP
GCTCTGTCAAATCCGT-25	-0.0229617	RSVposP
GCTGGGTCAGCTGCTG-25	-0.0161368	RSVposP
GGAATAAGTGATGATA-25	0.0298343	RSVposP
GGAGCAAAGTCTCGGC-25	0.0515024	RSVposP
GGATGTTCAGCTCCGA-25	-0.0644145	RSVposP
GGCTCGATCCTCAACC-25	0.0299927	RSVposP
GGGTTGCTCAGCCTAA-25	0.0130528	RSVposP
GGTGTTACACCACCAG-25	0.00383861	RSVposP
GTACTTTTCGAACGGA-25	0.0294251	RSVposP
GTATCTTGTAAGGATT-25	0.0790946	RSVposP
GTATTCTCACTTCTGC-25	-0.0385499	RSVposP
GTCAAGTAGTAGATGT-25	-0.00823214	RSVposP
GTCACAACACCGAAAG-25	0.0431997	RSVposP
GTCACAACATGTCGAT-25	0.014663	RSVposP
GTCACGGCACTGTGTA-25	0.0021229	RSVposP
GTCGGGTTCGCAAGCC-25	-0.0683761	RSVposP
GTGCAGCAGATCGGGT-25	-0.00635009	RSVposP
GTGCGGTAGTACTTGC-25	0.00514087	RSVposP
GTGCTTCTCTGTGCAA-25	0.0666551	RSVposP
GTGTGCGAGTGTTGAA-25	-0.0400048	RSVposP
GTTCATTTCCGTTGTC-25	0.0567103	RSVposP
GTTCGGGAGAGCAATT-25	0.0544037	RSVposP
TAGCCGGGTTTGGGCC-25	0.0238405	RSVposP
TATCAGGGTAGGCATG-25	-0.0073344	RSVposP
TCAATCTGTGCTCTTC-25	0.0158608	RSVposP
TCAATCTTCACCATAG-25	-0.0112534	RSVposP
TCAGCAATCCAGGGCT-25	-0.00715842	RSVposP
TCGCGTTGTTAAAGTG-25	0.00796217	RSVposP
TCGGGACTCCAGGGCT-25	0.0531569	RSVposP
TCTCATAAGTGTGGCA-25	-0.0144626	RSVposP
TCTGGAAAGCTCTCGG-25	0.0496027	RSVposP
TCTTCGGCAAAGCAAT-25	0.0191526	RSVposP
TGAAAGAAGCTTCGCG-25	-0.0151604	RSVposP
TGACAACGTCCAACTA-25	0.0231958	RSVposP
TGAGCATTCGTGGGAA-25	-0.00646971	RSVposP
TGAGGGAGTCACACGC-25	-0.0187232	RSVposP
TGCACCTTCTTGTACT-25	0.04039	RSVposP
TGCCCTAAGCTGCAAG-25	0.245449	RSVposP
TGCCCTAAGTCTCAAC-25	-0.0073017	RSVposP
TGCGCAGGTCTTGTCC-25	0.00205094	RSVposP
TGGCCAGGTGACCAAG-25	-0.009146	RSVposP
TGGCGCACACATGGGA-25	-0.0038769	RSVposP
TGGCTGGTCCTGCCAT-25	-0.011919	RSVposP
TGGTTCCTCACGGTTA-25	-0.00414485	RSVposP
TGTGGTAAGACAGGCT-25	0.0488684	RSVposP
TTAGTTCCAGTAAGCG-25	-0.0243398	RSVposP
TTATGCTCATGCAATC-25	0.205876	RSVposP
TTCTCAAGTCTGCGGT-25	0.0537723	RSVposP
TTGAACGGTGGAAAGA-25	-0.0136984	RSVposP
TTGACTTCACGTCTCT-25	-0.0283056	RSVposP
TTGGCAAGTTTCCACC-25	0.00557787	RSVposP
TTGTAGGAGGCTCTTA-25	-0.0225661	RSVposP
TTTGGTTAGCAGGTCA-25	-0.0114089	RSVposP
TTTGGTTTCATAAAGG-25	-0.00392669	RSVposP
AAAGATGCACATGACT-26	-0.00670693	RSVposP
AACACGTGTCGACTGC-26	0.0641969	RSVposP
ACACCGGTCGCTGATA-26	0.0216647	RSVposP
ACGGGTCTCTAACTGG-26	0.00859722	RSVposP
AGGGTGACAGGTCCAC-26	-0.00362035	RSVposP
ATCACGACAGCGTTCG-26	0.04302	RSVposP
ATCTGCCCATATGGTC-26	0.0855006	RSVposP
ATGCGATGTTGCGCAC-26	-0.00713715	RSVposP
ATTACTCTCCGCATCT-26	-0.0224254	RSVposP
CAAGTTGGTAAACGCG-26	0.0893614	RSVposP
CACCTTGCACTCGACG-26	0.0882223	RSVposP
CAGCTGGTCCAGTAGT-26	0.00228353	RSVposP
CCTATTACAGTTCATG-26	0.0360987	RSVposP
CCTTCGACACACCGAC-26	0.000746031	RSVposP
CGAATGTAGTACGACG-26	0.0100938	RSVposP
CGCTATCTCCGTCAAA-26	0.0446887	RSVposP
CTAGTGACAGTTCATG-26	0.0184237	RSVposP
CTCCTAGTCTCGCATC-26	0.0265857	RSVposP
CTGAAACCAGTTAACC-26	0.0342766	RSVposP
CTGAAGTGTGAGTATA-26	0.022501	RSVposP
CTGCGGAGTAGCCTCG-26	0.028901	RSVposP
GAAGCAGCAGCGTCCA-26	0.0952269	RSVposP
GAATAAGAGGGCTTCC-26	0.0363801	RSVposP
GATCGCGAGATGTGGC-26	-0.0335727	RSVposP
GCACTCTCATCACAAC-26	-0.0698263	RSVposP
GCGACCAAGCTGATAA-26	0.0177739	RSVposP
GCGCAGTTCCGTCAAA-26	-0.000720085	RSVposP
GCGCCAATCGCCCTTA-26	0.00710341	RSVposP
GCTCTGTCAAATCCGT-26	0.00347231	RSVposP
GGAATAAGTGATGATA-26	0.0233579	RSVposP
GGAGCAAAGTCTCGGC-26	0.0505033	RSVposP
GGATGTTCAGCTCCGA-26	-0.033422	RSVposP
GGCTCGATCCTCAACC-26	0.00676351	RSVposP
GGGTTGCCAAACCCAT-26	0.0051865	RSVposP
GTATCTTGTAAGGATT-26	0.0787112	RSVposP
GTCACAAAGTGAACGC-26	0.0088664	RSVposP
GTGTGCGAGTGTTGAA-26	-0.0155067	RSVposP
GTTCGGGAGAGCAATT-26	0.0598897	RSVposP
TCAATCTTCACCATAG-26	0.0152919	RSVposP
TCTGGAAAGCTCTCGG-26	0.0345436	RSVposP
TGGTTCCCAAATCCGT-26	0.00937871	RSVposP
TGGTTCCTCACGGTTA-26	-0.0120902	RSVposP
TTATGCTCATGCAATC-26	0.150164	RSVposP
TTCTCAAGTCTGCGGT-26	0.0403526	RSVposP
TTGAACGGTGGAAAGA-26	0.026928	RSVposP
TTGACTTCACGTCTCT-26	-0.00866238	RSVposP
TTGCCGTGTTTCGCTC-26	-0.0480236	RSVposP
TTGCGTCCACTAAGTC-26	0.0262485	RSVposP
AAAGATGCACATGACT-27	0.209637	RSVposL
AACCATGTCCAGTAGT-27	0.274337	RSVposL
AACTGGTTCTTTAGTC-27	0.363578	RSVposL
ACACCCTAGGGCTTGA-27	0.390925	RSVposL
ACACCGGTCGCTGATA-27	0.10488	RSVposL
ACCCACTTCAGTTGAC-27	0.302902	RSVposL
ACGAGCCCACGCTTTC-27	0.289309	RSVposL
ACGATGTCAACTGCTA-27	0.353817	RSVposL
ACGCCGACAAGTCTAC-27	0.311636	RSVposL
ACGGGTCTCTAACTGG-27	0.219492	RSVposL
ACTATCTGTCATCCCT-27	0.300038	RSVposL
ACTGTCCAGCTGTTCA-27	0.308668	RSVposL
AGAGTGGAGTTTAGGA-27	0.26443	RSVposL
AGATCTGGTGGTAACG-27	0.256769	RSVposL
AGCGTCGAGGGCTTGA-27	0.307522	RSVposL
AGGGTGACAGGTCCAC-27	0.165637	RSVposL
ATAACGCCATACGCCG-27	0.322352	RSVposL
ATCACGACAGCGTTCG-27	0.232924	RSVposL
ATCCACCGTGATGATA-27	-0.0433807	RSVposL
ATCCACCTCTAACCGA-27	0.27567	RSVposL
ATCTGCCCAATCGGTT-27	0.336323	RSVposL
ATCTGCCCATATGGTC-27	0.173131	RSVposL
ATGCGATGTTGCGCAC-27	0.0589244	RSVposL
ATTACTCTCCGCATCT-27	0.236117	RSVposL
ATTGGTGGTGGTCTCG-27	0.4129	RSVposL
CAAGTTGGTAAACGCG-27	0.070894	RSVposL
CACACTCGTGCCTTGG-27	-0.000888448	RSVposL
CACACTCTCACAACGT-27	0.330009	RSVposL
CACCACTAGGACCACA-27	0.439136	RSVposL
CACCTTGCACTCGACG-27	0.0708593	RSVposL
CACTCCAAGAATAGGG-27	0.33426	RSVposL
CAGCCGACACTCGACG-27	0.415373	RSVposL
CAGCTAACAAGGGTCA-27	0.136846	RSVposL
CAGTCCTGTTAAGGGC-27	0.217278	RSVposL
CATCGAAAGCGTAATA-27	0.259146	RSVposL
CATTCGCAGTCCGTAT-27	0.191348	RSVposL
CCAATCCGTCGCGTGT-27	0.122914	RSVposL
CCACCTATCAGATAAG-27	0.468155	RSVposL
CCGTTCACAGCTGGCT-27	0.433974	RSVposL
CCTACCACACAAGACG-27	0.185516	RSVposL
CCTCTGATCAAACGGG-27	0.256393	RSVposL
CCTTCGACACACCGAC-27	0.238223	RSVposL
CCTTTCTGTATGAAAC-27	0.333866	RSVposL
CGAATGTAGTACGACG-27	0.0232077	RSVposL
CGCTATCTCCGTCAAA-27	0.074301	RSVposL
CGGTTAAAGATGAGAG-27	0.398441	RSVposL
CGTCACTCATCTATGG-27	0.405542	RSVposL
CTAATGGAGGGTTTCT-27	0.302312	RSVposL
CTGAAACCAGTTAACC-27	0.0879944	RSVposL
CTGAAGTGTGAGTATA-27	0.100922	RSVposL
CTGCGGAGTAGCCTCG-27	0.284066	RSVposL
CTTGGCTCATGCCTAA-27	0.270732	RSVposL
GAACCTAGTCGGCACT-27	0.398293	RSVposL
GAAGCAGCAGCGTCCA-27	0.30364	RSVposL
GAATAAGAGGGCTTCC-27	0.0617703	RSVposL
GAGGTGACAACGATCT-27	0.310963	RSVposL
GATCGATGTTTAGCTG-27	0.245281	RSVposL
GATCGCGAGATGTGGC-27	0.212066	RSVposL
GATGAGGCAGTAAGCG-27	-0.0610961	RSVposL
GCACTCTCATCACAAC-27	0.20626	RSVposL
GCAGTTACAGTAAGCG-27	0.28465	RSVposL
GCATGATGTGCAACTT-27	0.288168	RSVposL
GCATGTAGTGGTCTCG-27	0.443105	RSVposL
GCGACCAAGCTGATAA-27	0.141755	RSVposL
GCGCAGTTCCGTCAAA-27	0.220045	RSVposL
GCGCCAATCGCCCTTA-27	0.114802	RSVposL
GCTCTGTCAAATCCGT-27	0.206675	RSVposL
GGAATAAGTGATGATA-27	0.117209	RSVposL
GGAGCAAAGTCTCGGC-27	0.196672	RSVposL
GGATGTTCAGCTCCGA-27	0.22194	RSVposL
GGATTACCAAGCCGCT-27	0.292925	RSVposL
GGCAATTAGGAACTGC-27	0.123316	RSVposL
GGCAATTGTGATGCCC-27	0.338594	RSVposL
GGCGACTCATCGACGC-27	0.430362	RSVposL
GGCTCGATCCTCAACC-27	0.0836031	RSVposL
GTAACGTCATACTACG-27	0.246477	RSVposL
GTAGTCAGTGTAACGG-27	0.328774	RSVposL
GTATTCTCACTTCTGC-27	0.0428296	RSVposL
GTCACGGTCACTTACT-27	0.298783	RSVposL
GTCCTCAGTGACCAAG-27	0.393017	RSVposL
GTCTCGTAGAGTAATC-27	0.260824	RSVposL
GTGCAGCAGATGTCGG-27	0.275333	RSVposL
GTGTGCGAGTGGCACA-27	0.179476	RSVposL
GTGTGCGAGTGTTGAA-27	0.201143	RSVposL
GTGTTAGAGGCTATCT-27	0.251827	RSVposL
GTTCATTTCCGTTGTC-27	0.0813371	RSVposL
GTTCGGGAGAGCAATT-27	0.0941387	RSVposL
GTTTCTACACAGAGGT-27	0.330947	RSVposL
GTTTCTATCTGGTGTA-27	0.371267	RSVposL
TCAATCTTCACCATAG-27	0.186033	RSVposL
TCACGAAAGAATTGTG-27	0.391774	RSVposL
TCAGCAATCGCAAGCC-27	0.273098	RSVposL
TCTCTAATCATGCAAC-27	0.28335	RSVposL
TCTGGAAAGCTCTCGG-27	0.10694	RSVposL
TGATTTCCAGGGCATA-27	0.322178	RSVposL
TGGCTGGCATGACGGA-27	0.146336	RSVposL
TGGGCGTGTTATCGGT-27	0.277613	RSVposL
TGGTTCCTCACGGTTA-27	0.247988	RSVposL
TGTGGTAAGACAGGCT-27	0.0391162	RSVposL
TTATGCTCATGCAATC-27	0.515465	RSVposL
TTCTCAAGTCTGCGGT-27	0.102759	RSVposL
TTCTCCTGTTCCACGG-27	0.482775	RSVposL
TTCTTAGCAATTCCTT-27	0.479804	RSVposL
TTGAACGGTGGAAAGA-27	0.283715	RSVposL
TTGACTTCACGTCTCT-27	0.228754	RSVposL
TTGCCGTGTGCACGAA-27	0.330235	RSVposL
TTTGCGCTCACTTCAT-27	0.300242	RSVposL
AACGTTGCATTACCTT-28	0.175161	RSVposL
AACTCCCAGCTGATAA-28	0.044762	RSVposL
AATCCAGGTATATGGA-28	0.0656704	RSVposL
ACAGCCGGTTCGGGCT-28	0.0721315	RSVposL
ACAGCTATCTATCGCC-28	-0.0157417	RSVposL
ACATCAGCACCGAATT-28	0.128721	RSVposL
ACCAGTAAGCGAAGGG-28	0.0613406	RSVposL
ACCGTAAAGCCGATTT-28	0.17181	RSVposL
ACTTGTTCAATGGAGC-28	0.103589	RSVposL
ACTTTCACACCTCGGA-28	0.00421538	RSVposL
AGACGTTCAAGGACTG-28	0.00457744	RSVposL
AGCATACGTCAGTGGA-28	-0.000532604	RSVposL
ATAAGAGGTCCGACGT-28	-0.023516	RSVposL
ATGGGAGCATGCCTAA-28	0.116373	RSVposL
CAGAATCCAAAGGTGC-28	0.0281498	RSVposL
CAGAGAGTCTTTACGT-28	0.119892	RSVposL
CCACCTACAGCTGTAT-28	0.0645692	RSVposL
CCACGGAGTGGTAACG-28	0.0392183	RSVposL
CCTAAAGAGCATGGCA-28	0.0916391	RSVposL
CCTAGCTAGTCCTCCT-28	0.139777	RSVposL
CCTCTGATCATAACCG-28	0.289137	RSVposL
CGAACATAGTCGTACT-28	0.00275491	RSVposL
CGAATGTCAATTCCTT-28	0.238061	RSVposL
CGATTGATCGCTGATA-28	0.0863528	RSVposL
CGGAGCTTCTTTAGGG-28	0.090032	RSVposL
CGTGTCTGTCGGCACT-28	0.0227277	RSVposL
CGTGTCTGTTGTCGCG-28	0.280417	RSVposL
CTAAGACAGTGGTAAT-28	0.0380526	RSVposL
CTTCTCTCAGGGTATG-28	0.0688648	RSVposL
GAAATGAGTCCGAAGA-28	0.100891	RSVposL
GAACATCGTAAACACA-28	0.100497	RSVposL
GACGCGTGTCTCCCTA-28	0.116656	RSVposL
GACTAACCATTCACTT-28	0.0342138	RSVposL
GCAATCATCTCCTATA-28	0.00134333	RSVposL
GCAATCATCTGACCTC-28	0.124515	RSVposL
GCACATATCTGAGTGT-28	0.100356	RSVposL
GCCAAATGTCAACATC-28	0.149576	RSVposL
GCCAAATGTTGAGTTC-28	0.0847118	RSVposL
GCGAGAACACGTCAGC-28	0.0685829	RSVposL
GCGCGATGTGATGTCT-28	0.0117562	RSVposL
GGACATTAGTCCGGTC-28	0.178831	RSVposL
GGGTCTGTCTAACTTC-28	0.0206657	RSVposL
GGTATTGTCAATCACG-28	0.0996584	RSVposL
GTATTCTCATTCCTCG-28	0.151183	RSVposL
GTCTTCGGTCATATCG-28	0.192678	RSVposL
GTGAAGGAGTGGGCTA-28	0.215601	RSVposL
GTGTGCGGTCAGCTAT-28	0.115056	RSVposL
GTTCATTGTACGAAAT-28	-0.0169966	RSVposL
GTTCGGGAGCATCATC-28	0.176282	RSVposL
GTTCGGGTCTCAAACG-28	0.154039	RSVposL
TAAGTGCCAAACTGTC-28	-0.0282146	RSVposL
TAGTTGGAGGGCTTCC-28	0.0880334	RSVposL
TCAGCTCCAAGCCATT-28	0.331721	RSVposL
TCATTTGTCCCTAACC-28	0.365302	RSVposL
TCCACACGTAAATGAC-28	0.0342113	RSVposL
TCCACACGTTATCGGT-28	0.0747248	RSVposL
TCGAGGCCACAGAGGT-28	0.117979	RSVposL
TCGCGTTCATGTCCTC-28	0.0907973	RSVposL
TCGTAGAGTGTGCGTC-28	0.224701	RSVposL
TCTATTGGTTCTCATT-28	0.190308	RSVposL
TCTTTCCCAGCGTCCA-28	0.284717	RSVposL
TGAGCATAGTGCCATT-28	0.0894974	RSVposL
TGATTTCTCTCAAACG-28	0.0969772	RSVposL
TGGCGCACATACGCTA-28	0.115974	RSVposL
AACTCCCAGCTGATAA-29	0.034253	RSVposL
AACTCTTTCGAATCCA-29	0.125767	RSVposL
AAGACCTGTACCAGTT-29	0.146404	RSVposL
AATCCAGGTATATGGA-29	0.0307872	RSVposL
ACAGCCGGTTCGGGCT-29	0.0739992	RSVposL
ACCAGTAAGAATAGGG-29	0.241314	RSVposL
ACGATGTCAGCCAGAA-29	0.200871	RSVposL
ACGCAGCAGGCTAGGT-29	0.0862558	RSVposL
ACGCCAGTCTACTTAC-29	0.039405	RSVposL
ACTGAGTTCTCTAGGA-29	0.0222827	RSVposL
ACTTGTTAGTTACCCA-29	0.14769	RSVposL
ACTTGTTCAATGGAGC-29	0.0831897	RSVposL
AGACGTTCAAGGACTG-29	-0.00625656	RSVposL
AGACGTTGTATCAGTC-29	0.241703	RSVposL
AGAGTGGAGGCCCTTG-29	0.177676	RSVposL
AGCAGCCAGACAAGCC-29	-0.0223699	RSVposL
AGCATACCATTCCTGC-29	0.224707	RSVposL
AGCATACGTCAGTGGA-29	-0.00333138	RSVposL
AGCATACTCTTCATGT-29	0.135363	RSVposL
AGCCTAAGTAGGCATG-29	0.043127	RSVposL
AGCGGTCGTTCGTTGA-29	0.0570129	RSVposL
AGCGTCGCATTCACTT-29	0.216518	RSVposL
AGGCCACGTCTAGCGC-29	0.134954	RSVposL
AGGGAGTAGCGATATA-29	0.0362164	RSVposL
AGTAGTCCAGGATTGG-29	0.0510572	RSVposL
ATAAGAGAGAGGGCTT-29	0.202806	RSVposL
ATGCGATAGCTCTCGG-29	0.0945212	RSVposL
ATGGGAGCATGCCTAA-29	0.0408543	RSVposL
ATTGGACGTGACAAAT-29	0.0640591	RSVposL
ATTGGTGCACGGACAA-29	0.0440478	RSVposL
CAACCTCAGCCACGCT-29	0.237493	RSVposL
CAAGAAACATTGGCGC-29	0.0087399	RSVposL
CACCACTCAAACGCGA-29	-0.0465493	RSVposL
CAGAATCCAAAGGTGC-29	-0.0461451	RSVposL
CAGAGAGTCTTTACGT-29	0.0944712	RSVposL
CAGATCATCAACCATG-29	0.277465	RSVposL
CAGCTGGGTGCGGTAA-29	0.200566	RSVposL
CATGACACAAGCGAGT-29	0.0496204	RSVposL
CATGACAGTTAAGTAG-29	0.00396534	RSVposL
CCACCTACAGCTGTAT-29	0.0291258	RSVposL
CCACTACGTAGCACGA-29	0.186448	RSVposL
CCCAATCCACAGAGGT-29	0.0261669	RSVposL
CCCTCCTCATGTCGAT-29	0.235143	RSVposL
CCGGTAGCAGTACACT-29	0.157258	RSVposL
CCGGTAGCATCCCATC-29	0.250278	RSVposL
CCGTGGAGTACAGCAG-29	0.0789813	RSVposL
CCTAGCTAGTCCTCCT-29	0.129332	RSVposL
CCTCTGATCATAACCG-29	0.235409	RSVposL
CCTTACGCACTCAGGC-29	0.175092	RSVposL
CCTTCCCTCTTTAGGG-29	-0.012066	RSVposL
CGAACATAGTCGTACT-29	0.0663132	RSVposL
CGAATGTCAATTCCTT-29	0.218118	RSVposL
CGATTGATCGCTGATA-29	0.0224472	RSVposL
CGGAGCTTCTTTAGGG-29	0.0611496	RSVposL
CGTCCATGTGCATCTA-29	0.0223424	RSVposL
CGTGTCTGTTGTCGCG-29	0.124366	RSVposL
CTAAGACAGTGGTAAT-29	0.00801169	RSVposL
CTAGTGATCCTAAGTG-29	0.138776	RSVposL
CTCAGAAGTGACCAAG-29	0.212994	RSVposL
CTCGTCAAGTGTACGG-29	0.173478	RSVposL
CTCTACGCAGTGACAG-29	-0.0114174	RSVposL
CTGGTCTGTGCATCTA-29	0.212974	RSVposL
CTTACCGTCTAACTCT-29	-0.0233569	RSVposL
CTTTGCGCACCGTTGG-29	0.206404	RSVposL
GAACATCGTAAACACA-29	0.195712	RSVposL
GAAGCAGAGAGCTGGT-29	0.293459	RSVposL
GAATGAAGTTCAGTAC-29	0.14934	RSVposL
GACAGAGAGATCCTGT-29	0.183281	RSVposL
GACAGAGCATCGATGT-29	0.0500988	RSVposL
GACCAATTCATGTCCC-29	0.196901	RSVposL
GACGGCTGTCCGACGT-29	0.198843	RSVposL
GACTAACCATTCACTT-29	0.0471849	RSVposL
GCAATCATCTGACCTC-29	0.0556236	RSVposL
GCACATATCTGAGTGT-29	0.0750844	RSVposL
GCAGCCATCGAATGGG-29	0.209975	RSVposL
GCCAAATGTCAACATC-29	0.105047	RSVposL
GCGCGATGTAGCCTAT-29	0.148254	RSVposL
GCTGCAGAGTGGGTTG-29	0.0506339	RSVposL
GGACATTAGTCCGGTC-29	0.125579	RSVposL
GGCAATTTCTTGAGAC-29	0.179524	RSVposL
GGCCGATGTACTTAGC-29	0.051101	RSVposL
GGCGACTCAGGTGCCT-29	0.191032	RSVposL
GGGCACTAGACTACAA-29	0.163181	RSVposL
GGGCATCGTCCATCCT-29	0.0991607	RSVposL
GGGTCTGTCTAACTTC-29	0.0558299	RSVposL
GGTATTGTCAATCACG-29	0.0829519	RSVposL
GTAACGTTCTCCTATA-29	0.203816	RSVposL
GTATCTTAGTGCAAGC-29	0.136846	RSVposL
GTATTCTCATTCCTCG-29	0.173614	RSVposL
GTATTCTTCCAAATGC-29	0.0893186	RSVposL
GTCATTTTCTAACTTC-29	0.21672	RSVposL
GTCTTCGGTCATATCG-29	0.189284	RSVposL
GTGAAGGAGTGGGCTA-29	0.150063	RSVposL
GTGTGCGGTCAGCTAT-29	0.0655572	RSVposL
GTTAAGCAGTGTTTGC-29	0.1417	RSVposL
GTTACAGTCATGGTCA-29	0.105814	RSVposL
GTTCGGGTCCTCAATT-29	0.107156	RSVposL
GTTCGGGTCTCAAACG-29	0.060114	RSVposL
TAGGCATTCGGAAACG-29	0.151754	RSVposL
TAGTTGGAGGGCTTCC-29	0.0322882	RSVposL
TATTACCTCCGCTGTT-29	0.179855	RSVposL
TCAGATGTCAGTCAGT-29	0.18149	RSVposL
TCAGCTCCAAGCCATT-29	0.187576	RSVposL
TCATTTGTCCCTAACC-29	0.238676	RSVposL
TCGAGGCCACAGAGGT-29	0.0656939	RSVposL
TCTTTCCCAGCGTCCA-29	0.298899	RSVposL
TGACTAGCACCTGGTG-29	0.215733	RSVposL
TGACTAGGTACCGTTA-29	0.20435	RSVposL
TGAGCATAGATGCGAC-29	0.0430532	RSVposL
TGAGCATAGTGCCATT-29	0.0273654	RSVposL
TGAGCCGCACTTCGAA-29	0.19627	RSVposL
TGAGCCGTCGTCACGG-29	0.196451	RSVposL
TGCGTGGAGGTGCTTT-29	0.136559	RSVposL
TGCTACCGTTCCTCCA-29	0.159428	RSVposL
TGGCGCAGTCGCATCG-29	0.263056	RSVposL
TGTCCCAGTCTGCCAG-29	0.271183	RSVposL
TTTCCTCAGAAGGACA-29	0.209577	RSVposL
TTTCCTCAGCTGTCTA-29	0.138459	RSVposL
TTTGTCACATTTGCTT-29	0.0985077	RSVposL
AAAGCAACACCAGTTA-30	0.0408185	RSVposL
AAAGTAGAGCTAACTC-30	0.0255351	RSVposL
AACGTTGCATTACCTT-30	0.170097	RSVposL
AACTCCCAGCTGATAA-30	0.0887135	RSVposL
AACTCTTCAGTCGATT-30	0.147996	RSVposL
AACTTTCGTAGCCTCG-30	0.127919	RSVposL
AAGGAGCGTGTATGGG-30	0.163695	RSVposL
AATCCAGGTATATGGA-30	0.022889	RSVposL
ACAGCCGGTTCGGGCT-30	0.045351	RSVposL
ACATCAGCACTCTGTC-30	0.0119041	RSVposL
ACCAGTACACATTAGC-30	0.155543	RSVposL
ACGATGTAGGCCGAAT-30	0.149119	RSVposL
ACTGAGTTCTCTAGGA-30	0.0341505	RSVposL
ACTTACTAGTCATGCT-30	0.189853	RSVposL
ACTTGTTCAATGGAGC-30	0.0495098	RSVposL
AGACGTTCAAGGACTG-30	-0.0291605	RSVposL
AGAGTGGGTGATGCCC-30	0.0616817	RSVposL
AGCAGCCAGACAAGCC-30	-0.00957605	RSVposL
AGCATACTCTTCATGT-30	0.242795	RSVposL
AGGGAGTAGCGATATA-30	0.0369309	RSVposL
ATCATGGTCTTGCCGT-30	0.116601	RSVposL
ATGGGAGCATGCCTAA-30	0.111124	RSVposL
CACATTTCAATGGAAT-30	0.050447	RSVposL
CACCACTCAAACGCGA-30	0.00251449	RSVposL
CAGAATCCAAAGGTGC-30	-0.0122912	RSVposL
CAGAGAGTCTTTACGT-30	0.0893838	RSVposL
CATGACATCTGCCCTA-30	0.089066	RSVposL
CCACCTACAGCTGTAT-30	0.0317728	RSVposL
CCCAATCCACAGAGGT-30	0.0096538	RSVposL
CCTAGCTAGTCCTCCT-30	0.17036	RSVposL
CCTCTGATCATAACCG-30	0.181973	RSVposL
CCTTCCCTCTTTAGGG-30	0.0489918	RSVposL
CGAACATAGTCGTACT-30	0.0635203	RSVposL
CGAATGTCAATTCCTT-30	0.217066	RSVposL
CGATTGATCGCTGATA-30	0.0697102	RSVposL
CGCTTCAAGAAGAAGC-30	0.0806948	RSVposL
CGGAGCTTCTTTAGGG-30	0.0958732	RSVposL
CGTCAGGCAACGATGG-30	0.141014	RSVposL
CGTGTCTGTTGTCGCG-30	0.145786	RSVposL
CTAAGACAGTGGTAAT-30	0.0237159	RSVposL
CTCTACGCAGTGACAG-30	0.0360869	RSVposL
CTCTGGTGTTCCACGG-30	0.115698	RSVposL
CTGTGCTAGGAATCGC-30	0.0952502	RSVposL
CTTACCGTCTAACTCT-30	-0.0179653	RSVposL
GAACATCGTAAACACA-30	0.169115	RSVposL
GACACGCTCTTGAGGT-30	0.1929	RSVposL
GACTAACCATTCACTT-30	0.0198338	RSVposL
GATTCAGCAGACTCGC-30	0.24876	RSVposL
GCAAACTGTTCCAACA-30	0.112459	RSVposL
GCAATCATCTGACCTC-30	0.0694495	RSVposL
GCACATATCTGAGTGT-30	0.0716611	RSVposL
GCAGCCAGTCAACTGT-30	0.187593	RSVposL
GCCAAATGTCAACATC-30	0.0654774	RSVposL
GGAATAAGTACAGTTC-30	0.169591	RSVposL
GGACAAGCAGACAAAT-30	0.140046	RSVposL
GGACATTAGTCCGGTC-30	0.127958	RSVposL
GGGAATGTCCAGTATG-30	0.19476	RSVposL
GGGTCTGTCTAACTTC-30	0.030336	RSVposL
GGGTTGCCAGACAAAT-30	0.076511	RSVposL
GGTATTGTCAATCACG-30	0.10161	RSVposL
GTATTCTCATTCCTCG-30	0.123167	RSVposL
GTATTCTTCCAAATGC-30	0.0839168	RSVposL
GTCACGGGTGGACGAT-30	0.224258	RSVposL
GTCTTCGGTCATATCG-30	0.192599	RSVposL
GTGAAGGAGTGGGCTA-30	0.161949	RSVposL
GTTCGGGAGCATCATC-30	0.0989461	RSVposL
GTTCGGGTCTCAAACG-30	0.132429	RSVposL
TAGTTGGAGGGCTTCC-30	0.118578	RSVposL
TCACAAGCACCCATGG-30	0.0325679	RSVposL
TCAGCTCCAAGCCATT-30	0.163875	RSVposL
TCATTTGTCCCTAACC-30	0.247585	RSVposL
TCGAGGCCACAGAGGT-30	0.0420353	RSVposL
TCTATTGGTTCTCATT-30	0.179148	RSVposL
TCTTTCCCAGCGTCCA-30	0.196679	RSVposL
TGACAACTCGGTCTAA-30	0.129547	RSVposL
TGAGCATAGTGCCATT-30	0.0777126	RSVposL
TGAGGGATCTTTAGGG-30	0.19065	RSVposL
TGCCCATCAGTCAGAG-30	0.0521753	RSVposL
TGGCTGGAGTATCTCG-30	0.139735	RSVposL
TGTGTTTGTACTCAAC-30	0.108387	RSVposL
TTTATGCGTCAGAATA-30	0.139897	RSVposL
AACCATGCAGGACCCT-31	0.0225542	RSVposL
AACTCAGGTTCGTCTC-31	0.0626091	RSVposL
AACTCAGTCCGCTGTT-31	0.0885385	RSVposL
AACTCTTTCTCATTCA-31	0.0385399	RSVposL
AACTTTCTCGGCGCAT-31	0.09048	RSVposL
AAGACCTTCATACGGT-31	0.022222	RSVposL
AAGGAGCTCTCGTATT-31	0.164305	RSVposL
AAGGCAGTCGTTGACA-31	0.0667354	RSVposL
AATCGGTCAGTATGCT-31	0.047436	RSVposL
AATCGGTTCGCGCCAA-31	0.000878764	RSVposL
ACACCCTTCAACTCTT-31	0.0817459	RSVposL
ACGCCGACAGGGATTG-31	0.0468748	RSVposL
ACTATCTCACGCTTTC-31	0.0881369	RSVposL
ACTGAGTCATCTATGG-31	0.0585513	RSVposL
ACTTTCATCCTGTACC-31	0.0405834	RSVposL
AGATCTGTCGTAGATC-31	0.0136521	RSVposL
AGCCTAACAAGTCTGT-31	0.157498	RSVposL
AGCGGTCAGTACGATA-31	0.0656811	RSVposL
AGCGTCGCACCAACCG-31	0.0986213	RSVposL
AGGTCATGTACCTACA-31	0.078671	RSVposL
AGTGTCAAGGGATACC-31	0.0559935	RSVposL
ATCCACCGTTCCTCCA-31	0.0306805	RSVposL
ATCTACTGTCAGCTAT-31	0.00615784	RSVposL
ATGTGTGGTCCGTGAC-31	0.0762304	RSVposL
ATTACTCCATGCCACG-31	-0.0153629	RSVposL
ATTATCCGTACAGACG-31	0.0707158	RSVposL
CAACCAATCCGAACGC-31	0.053362	RSVposL
CAAGAAACATAAAGGT-31	0.0771789	RSVposL
CAAGTTGGTCGGATCC-31	0.088079	RSVposL
CACAGGCAGTATCTCG-31	0.0887123	RSVposL
CACCAGGGTCATATCG-31	0.0972493	RSVposL
CAGAATCTCTCTGAGA-31	0.062586	RSVposL
CAGCTGGAGTTAGCGG-31	0.127965	RSVposL
CAGCTGGGTCTCCACT-31	0.0988996	RSVposL
CAGGTGCGTATGAAAC-31	0.0683093	RSVposL
CAGTAACCACCACCAG-31	0.04929	RSVposL
CAGTAACCAGGCTCAC-31	0.0618174	RSVposL
CAGTCCTAGTCGATAA-31	0.092578	RSVposL
CATCAGATCCACTCCA-31	0.0406918	RSVposL
CATGGCGTCGCACTCT-31	0.0347059	RSVposL
CCACTACCAAGACACG-31	0.0141762	RSVposL
CCGGTAGAGTGGTCCC-31	0.00677778	RSVposL
CCTCAGTAGCGACGTA-31	0.0279702	RSVposL
CCTTCCCCATGAACCT-31	0.0586531	RSVposL
CCTTCGACAGATCTGT-31	0.0576192	RSVposL
CGAACATCAGCTCCGA-31	0.132949	RSVposL
CGAATGTAGGGTTCCC-31	0.0934332	RSVposL
CGAATGTGTGACTCAT-31	0.139848	RSVposL
CGAATGTTCCCATTAT-31	0.143505	RSVposL
CGACTTCTCAGCTTAG-31	0.0570823	RSVposL
CGAGCCAGTAACGACG-31	0.0610582	RSVposL
CGATGGCGTCTCCACT-31	0.107546	RSVposL
CGATGGCTCCTTTCTC-31	0.168015	RSVposL
CGCGGTATCATACGGT-31	0.00127444	RSVposL
CGCGTTTAGATAGTCA-31	0.072985	RSVposL
CGCGTTTTCCCGGATG-31	0.0569921	RSVposL
CGCGTTTTCTACTCAT-31	0.073604	RSVposL
CGGAGCTCAACTTGAC-31	0.0421445	RSVposL
CGGAGTCTCTTTAGTC-31	0.120653	RSVposL
CGGGTCACATGCAATC-31	0.0655873	RSVposL
CGTGTCTCATAAAGGT-31	0.0713688	RSVposL
CTACACCTCATTATCC-31	0.0240452	RSVposL
CTCGAGGAGGCAGTCA-31	0.0887258	RSVposL
CTCGGGAGTGCTCTTC-31	0.0211574	RSVposL
CTGATAGGTATGAATG-31	0.065302	RSVposL
CTGCCTATCAGCAACT-31	0.0357983	RSVposL
CTGTGCTAGATGGCGT-31	0.0794033	RSVposL
CTTAACTAGCTCTCGG-31	0.173851	RSVposL
CTTACCGAGAGCAATT-31	0.0821719	RSVposL
GAACCTAAGTTCGCGC-31	0.0951262	RSVposL
GAATAAGGTACTTGAC-31	0.0608134	RSVposL
GATCGCGAGTGGACGT-31	0.127153	RSVposL
GATCGTATCCTAGGGC-31	0.13715	RSVposL
GATTCAGGTAGTGAAT-31	0.0614916	RSVposL
GCACATAAGCAGCCTC-31	0.0615223	RSVposL
GCAGCCATCTAACTGG-31	0.0688092	RSVposL
GCCTCTACAATAGCAA-31	0.0275105	RSVposL
GCTCTGTTCATGCATG-31	0.0898441	RSVposL
GGACAGACACGGTTTA-31	0.076676	RSVposL
GGACAGAGTTCACGGC-31	0.117292	RSVposL
GGACATTGTATAGGTA-31	0.0840381	RSVposL
GGATGTTCAATAGCGG-31	0.104629	RSVposL
GGCCGATCAGTGACAG-31	0.0178663	RSVposL
GGCTGGTTCCGCTGTT-31	0.049177	RSVposL
GGGATGACACTAAGTC-31	0.0459897	RSVposL
GGGTTGCTCCAATGGT-31	0.0270285	RSVposL
GGTGCGTTCTTTAGGG-31	0.149329	RSVposL
GTACTCCGTGCACTTA-31	0.115415	RSVposL
GTACTTTAGTCAAGGC-31	0.00581833	RSVposL
GTCATTTGTCCCTTGT-31	0.0863276	RSVposL
GTCTCGTGTACGACCC-31	0.00853983	RSVposL
GTTCATTCAGATCGGA-31	0.0149143	RSVposL
GTTCGGGGTCTCTTAT-31	0.060909	RSVposL
TATGCCCCACCCATTC-31	0.041617	RSVposL
TCAGATGAGATGTGGC-31	0.0487293	RSVposL
TCAGATGGTCGCCATG-31	0.0805454	RSVposL
TCAGATGTCCAAAGTC-31	0.023447	RSVposL
TCGAGGCTCGTCTGAA-31	0.0936041	RSVposL
TCGGTAAGTTATCGGT-31	0.0706194	RSVposL
TCTTTCCTCGGATGGA-31	0.00468152	RSVposL
TGACGGCAGTGTACGG-31	0.0490022	RSVposL
TGACGGCTCCTCAATT-31	0.0454406	RSVposL
TGAGGGAAGGAGTAGA-31	-0.0188107	RSVposL
TGCCAAAAGAAGATTC-31	0.0787999	RSVposL
TGCCCTAGTCGGATCC-31	0.065463	RSVposL
TGCGCAGAGTGTCCAT-31	0.0652862	RSVposL
TGCGCAGTCTGTCTAT-31	0.0897866	RSVposL
TGGGAAGAGTCCAGGA-31	0.0655916	RSVposL
TGGGAAGTCAAAGTAG-31	0.050183	RSVposL
TGTCCCATCACCAGGC-31	0.0653637	RSVposL
TGTGTTTTCCTTGCCA-31	0.0781368	RSVposL
TGTTCCGGTAGGACAC-31	0.120946	RSVposL
TTAGGCACAATAGCGG-31	0.11852	RSVposL
TTAGTTCGTTCGAATC-31	0.0958627	RSVposL
TTCCCAGGTCTCTTAT-31	0.0696992	RSVposL
TTGCCGTGTATCAGTC-31	0.137627	RSVposL
AACCATGCAGGACCCT-32	0.0342887	RSVposL
AACTCAGGTTCGTCTC-32	0.089868	RSVposL
AACTCAGTCCGCTGTT-32	0.100404	RSVposL
AACTCTTTCTCATTCA-32	0.0345548	RSVposL
AACTTTCTCGGCGCAT-32	0.0676715	RSVposL
AAGACCTTCATACGGT-32	0.00220817	RSVposL
AAGGAGCTCTCGTATT-32	0.0831182	RSVposL
AAGGCAGTCGTTGACA-32	0.100046	RSVposL
AATCGGTCAGTATGCT-32	0.0928237	RSVposL
AATCGGTTCGCGCCAA-32	-0.00441748	RSVposL
ACACCCTTCAACTCTT-32	0.0288237	RSVposL
ACCCACTTCTCGTATT-32	-0.000282232	RSVposL
ACGCCGACAGGGATTG-32	0.0470135	RSVposL
ACTATCTCACGCTTTC-32	0.108029	RSVposL
ACTGAGTCATCTATGG-32	0.0774549	RSVposL
ACTTTCACAAAGCAAT-32	0.0172514	RSVposL
ACTTTCATCCTGTACC-32	0.00981449	RSVposL
AGAGTGGGTCTCAACA-32	0.00425477	RSVposL
AGATCTGTCGTAGATC-32	0.0344383	RSVposL
AGCCTAACAAGTCTGT-32	0.135055	RSVposL
AGCGGTCAGTACGATA-32	0.0694869	RSVposL
AGCGTCGCACCAACCG-32	0.0717614	RSVposL
AGCTCTCCAAGGCTCC-32	0.144995	RSVposL
AGGTCATGTACCTACA-32	0.0976504	RSVposL
AGTGTCAAGGGATACC-32	0.0647256	RSVposL
AGTGTCACACCCTATC-32	0.0779103	RSVposL
ATCCACCGTTCCTCCA-32	0.0283167	RSVposL
ATCCGAATCGGCGCAT-32	0.0395884	RSVposL
ATGTGTGGTCCGTGAC-32	0.0879667	RSVposL
ATTACTCCATGCCACG-32	-0.000143747	RSVposL
ATTATCCGTACAGACG-32	0.0934824	RSVposL
CAACCAATCCGAACGC-32	0.046572	RSVposL
CAAGAAACATAAAGGT-32	0.0220968	RSVposL
CAAGTTGGTCGGATCC-32	0.1049	RSVposL
CACAAACGTGATGATA-32	0.12985	RSVposL
CACAGGCAGTATCTCG-32	0.158526	RSVposL
CACCAGGGTCATATCG-32	0.0902382	RSVposL
CAGAATCTCTCTGAGA-32	0.151532	RSVposL
CAGCTGGAGTTAGCGG-32	0.129282	RSVposL
CAGCTGGGTCTCCACT-32	0.0897208	RSVposL
CAGGTGCGTATGAAAC-32	0.130256	RSVposL
CAGTAACCACCACCAG-32	0.0731566	RSVposL
CAGTAACCAGGCTCAC-32	0.0448142	RSVposL
CAGTCCTAGTCGATAA-32	0.108284	RSVposL
CATCAGATCCACTCCA-32	0.0232211	RSVposL
CATGGCGTCGCACTCT-32	0.0110526	RSVposL
CCATTCGAGTGTTGAA-32	0.0321638	RSVposL
CCGGTAGAGGTGATTA-32	0.0719863	RSVposL
CCGGTAGAGTGGTCCC-32	0.0077604	RSVposL
CCTACCAGTTTGGCGC-32	0.0435491	RSVposL
CCTCAGTAGCGACGTA-32	0.0495095	RSVposL
CCTTCCCCATGAACCT-32	0.0454834	RSVposL
CCTTCGACAGATCTGT-32	0.0643177	RSVposL
CGAACATCAGCTCCGA-32	0.110037	RSVposL
CGAATGTAGGGTTCCC-32	0.0816009	RSVposL
CGAATGTGTGACTCAT-32	0.187923	RSVposL
CGAATGTTCCCATTAT-32	0.181964	RSVposL
CGACTTCTCAGCTTAG-32	0.0326924	RSVposL
CGAGCCAGTAACGACG-32	0.071707	RSVposL
CGATGGCGTCTCCACT-32	0.118735	RSVposL
CGATGGCTCCTTTCTC-32	0.0977661	RSVposL
CGCGGTATCATACGGT-32	0.0130432	RSVposL
CGCGTTTAGATAGTCA-32	0.0833172	RSVposL
CGCGTTTTCCCGGATG-32	0.0605522	RSVposL
CGGAGCTCAACTTGAC-32	0.0469856	RSVposL
CGGAGTCTCTTTAGTC-32	0.126224	RSVposL
CGGGTCACATGCAATC-32	0.0463875	RSVposL
CGTGTCTCATAAAGGT-32	0.106512	RSVposL
CTAATGGGTGTTGAGG-32	0.048645	RSVposL
CTACACCTCATTATCC-32	0.0359916	RSVposL
CTCGAGGAGGCAGTCA-32	0.0679748	RSVposL
CTCGGGAGTGCTCTTC-32	0.0247024	RSVposL
CTGATAGGTATGAATG-32	0.0530054	RSVposL
CTGCCTATCAGCAACT-32	0.0500365	RSVposL
CTGTGCTAGATGGCGT-32	0.074021	RSVposL
CTTAACTAGCTCTCGG-32	0.199859	RSVposL
CTTACCGAGAGCAATT-32	0.0801948	RSVposL
GAACCTAAGTTCGCGC-32	0.0978749	RSVposL
GAATAAGGTACTTGAC-32	0.0913293	RSVposL
GATCGCGAGTGGACGT-32	0.138098	RSVposL
GATCGTATCCTAGGGC-32	0.136545	RSVposL
GATTCAGGTAGTGAAT-32	0.0701434	RSVposL
GCACATAAGCAGCCTC-32	0.0486593	RSVposL
GCAGCCATCTAACTGG-32	0.0698598	RSVposL
GCCTCTAAGTAAGTAC-32	0.0397445	RSVposL
GCCTCTACAATAGCAA-32	0.0855698	RSVposL
GCTCTGTTCATGCATG-32	0.0788317	RSVposL
GGACAGACACGGTTTA-32	0.0951169	RSVposL
GGACAGAGTTCACGGC-32	0.150893	RSVposL
GGACATTGTATAGGTA-32	0.0619336	RSVposL
GGATGTTCAATAGCGG-32	0.098005	RSVposL
GGCCGATCAGTGACAG-32	0.0321889	RSVposL
GGCTGGTTCCGCTGTT-32	0.0773697	RSVposL
GGGATGACACTAAGTC-32	0.0589766	RSVposL
GGGTTGCTCCAATGGT-32	0.0839504	RSVposL
GGTGAAGTCTGCTTGC-32	0.05223	RSVposL
GGTGCGTAGTAGGCCA-32	0.0849569	RSVposL
GGTGCGTTCTTTAGGG-32	0.18131	RSVposL
GTACTCCGTGCACTTA-32	0.0691229	RSVposL
GTACTTTAGTCAAGGC-32	0.0242273	RSVposL
GTCATTTGTCCCTTGT-32	0.0638433	RSVposL
GTCTCGTGTACGACCC-32	-0.0275848	RSVposL
GTTCATTCAGATCGGA-32	0.0156559	RSVposL
GTTCGGGGTCTCTTAT-32	0.0640033	RSVposL
TATGCCCCACCCATTC-32	0.103673	RSVposL
TCAACGACACGAAATA-32	-0.0313571	RSVposL
TCAGATGAGATGTGGC-32	0.055246	RSVposL
TCAGATGGTCGCCATG-32	0.0534542	RSVposL
TCAGATGTCCAAAGTC-32	0.0469944	RSVposL
TCATTACTCCAAGTAC-32	0.00775585	RSVposL
TCGAGGCTCGTCTGAA-32	0.087506	RSVposL
TCGGTAAGTTATCGGT-32	0.109661	RSVposL
TGACGGCAGTGTACGG-32	0.0832549	RSVposL
TGACGGCTCCTCAATT-32	0.0423275	RSVposL
TGAGGGAAGGAGTAGA-32	-0.0455942	RSVposL
TGCCAAAAGAAGATTC-32	0.0722256	RSVposL
TGCCCTAGTCGGATCC-32	0.0636944	RSVposL
TGCGCAGAGTGTCCAT-32	0.0929973	RSVposL
TGCGCAGTCTGTCTAT-32	0.0943727	RSVposL
TGGGAAGAGTCCAGGA-32	0.0681591	RSVposL
TGGGAAGTCAAAGTAG-32	0.037939	RSVposL
TGTCCCATCACCAGGC-32	0.0839865	RSVposL
TGTGTTTTCCTTGCCA-32	0.0665384	RSVposL
TGTTCCGGTAGGACAC-32	0.10233	RSVposL
TTAGGCACAATAGCGG-32	0.146884	RSVposL
TTAGTTCGTTCGAATC-32	0.0900097	RSVposL
TTCCCAGGTCTCTTAT-32	0.093814	RSVposL
TTGCCGTGTATCAGTC-32	0.164921	RSVposL
AACCATGCAGGACCCT-33	0.0562377	RSVposP
AACTCAGGTTCGTCTC-33	0.0731805	RSVposP
AACTCAGTCCGCTGTT-33	0.124671	RSVposP
AACTCTTTCTCATTCA-33	0.0296662	RSVposP
AACTTTCTCGGCGCAT-33	0.06181	RSVposP
AAGACCTTCATACGGT-33	0.00450939	RSVposP
AAGGAGCTCTCGTATT-33	0.0803037	RSVposP
AAGGCAGTCGTTGACA-33	0.0862634	RSVposP
AATCGGTCAGTATGCT-33	0.154033	RSVposP
AATCGGTTCGCGCCAA-33	-0.0216843	RSVposP
ACGCCGACAGGGATTG-33	0.0657948	RSVposP
ACTATCTCACGCTTTC-33	0.119154	RSVposP
ACTTTCATCCTGTACC-33	0.0769042	RSVposP
AGATCTGTCGTAGATC-33	0.0502816	RSVposP
AGCCTAACAAGTCTGT-33	0.154125	RSVposP
AGCGGTCAGTACGATA-33	0.0850802	RSVposP
AGCGTCGCACCAACCG-33	0.113965	RSVposP
AGCTCTCCAAGGCTCC-33	0.281737	RSVposP
AGGTCATGTACCTACA-33	0.0757802	RSVposP
AGTGTCAAGGGATACC-33	0.0825614	RSVposP
ATCCACCGTTCCTCCA-33	0.0508207	RSVposP
ATCTACTGTCAGCTAT-33	0.0121897	RSVposP
ATGTGTGGTCCGTGAC-33	0.0871849	RSVposP
ATTACTCCATGCCACG-33	-0.0147541	RSVposP
ATTATCCGTACAGACG-33	0.0919452	RSVposP
CAACCAATCCGAACGC-33	0.024992	RSVposP
CAAGAAACATAAAGGT-33	0.0530755	RSVposP
CAAGTTGGTCGGATCC-33	0.166672	RSVposP
CACAAACGTGATGATA-33	0.119725	RSVposP
CACAGGCAGTATCTCG-33	0.0983893	RSVposP
CACCAGGGTCATATCG-33	0.0699942	RSVposP
CAGAATCTCTCTGAGA-33	0.104258	RSVposP
CAGCTGGAGTTAGCGG-33	0.126955	RSVposP
CAGGTGCGTATGAAAC-33	0.0735646	RSVposP
CAGTAACCACCACCAG-33	0.0365966	RSVposP
CAGTCCTAGTCGATAA-33	0.0842631	RSVposP
CATCAGATCCACTCCA-33	0.0327246	RSVposP
CATGGCGAGGCCCGTT-33	0.0761151	RSVposP
CATGGCGTCGCACTCT-33	0.0300883	RSVposP
CCACTACCAAGACACG-33	0.0203949	RSVposP
CCGGTAGAGTGGTCCC-33	0.00594721	RSVposP
CCTCAGTAGCGACGTA-33	0.0480486	RSVposP
CCTTCCCCATGAACCT-33	0.038824	RSVposP
CCTTCGACAGATCTGT-33	0.0602654	RSVposP
CGAACATCAGCTCCGA-33	0.149184	RSVposP
CGAATGTAGGGTTCCC-33	0.142422	RSVposP
CGAATGTGTGACTCAT-33	0.195212	RSVposP
CGAATGTTCCCATTAT-33	0.136557	RSVposP
CGACTTCTCAGCTTAG-33	0.0344308	RSVposP
CGAGCCAGTAACGACG-33	0.0864368	RSVposP
CGATGGCTCCTTTCTC-33	0.135815	RSVposP
CGCGGTATCATACGGT-33	0.00216958	RSVposP
CGCGTTTAGATAGTCA-33	0.0887838	RSVposP
CGCGTTTTCCCGGATG-33	0.0887359	RSVposP
CGGAGCTCAACTTGAC-33	0.071492	RSVposP
CGGGTCACATGCAATC-33	0.049383	RSVposP
CGTGTCTCATAAAGGT-33	0.138372	RSVposP
CTACACCTCATTATCC-33	0.0612461	RSVposP
CTCGAGGAGGCAGTCA-33	0.0658783	RSVposP
CTCGGGAGTGCTCTTC-33	0.0699325	RSVposP
CTGATAGGTATGAATG-33	0.0591221	RSVposP
CTGCCTATCAGCAACT-33	0.0990143	RSVposP
CTGTGCTAGATGGCGT-33	0.0458641	RSVposP
CTTAACTAGCTCTCGG-33	0.165084	RSVposP
CTTACCGAGAGCAATT-33	0.0742408	RSVposP
CTTAGGAAGTGGACGT-33	0.247831	RSVposP
GAACCTAAGTTCGCGC-33	0.129873	RSVposP
GAATAAGGTACTTGAC-33	0.183256	RSVposP
GATCGCGAGTGGACGT-33	0.145362	RSVposP
GATCGTATCCTAGGGC-33	0.192469	RSVposP
GATTCAGGTAGTGAAT-33	0.13264	RSVposP
GCACATAAGCAGCCTC-33	0.0573699	RSVposP
GCAGCCATCTAACTGG-33	0.0359164	RSVposP
GCCTCTACAATAGCAA-33	0.0815367	RSVposP
GCTCTGTTCATGCATG-33	0.105965	RSVposP
GGACAGACACGGTTTA-33	0.0690963	RSVposP
GGACAGAGTTCACGGC-33	0.167866	RSVposP
GGACATTGTATAGGTA-33	0.0769471	RSVposP
GGATGTTCAATAGCGG-33	0.102506	RSVposP
GGATGTTGTGCTCTTC-33	0.0743278	RSVposP
GGCCGATCAGTGACAG-33	0.0622555	RSVposP
GGCTGGTTCCGCTGTT-33	0.105126	RSVposP
GGGATGACACTAAGTC-33	0.044689	RSVposP
GGGTTGCTCCAATGGT-33	0.0838012	RSVposP
GGTGAAGTCTGCTTGC-33	0.0422766	RSVposP
GGTGCGTTCTTTAGGG-33	0.170369	RSVposP
GTACTCCGTGCACTTA-33	0.105116	RSVposP
GTACTTTAGTCAAGGC-33	0.0897393	RSVposP
GTCATTTGTCCCTTGT-33	0.115988	RSVposP
GTCTCGTGTACGACCC-33	0.0431439	RSVposP
GTGGGTCCACTAGTAC-33	0.0959368	RSVposP
GTTCATTCAGATCGGA-33	0.0457386	RSVposP
GTTCGGGGTCTCTTAT-33	0.0656527	RSVposP
TACTTACCATACCATG-33	0.0423469	RSVposP
TATGCCCCACCCATTC-33	0.14329	RSVposP
TCAGATGAGATGTGGC-33	0.0498913	RSVposP
TCAGATGGTCGCCATG-33	0.0536153	RSVposP
TCAGATGTCCAAAGTC-33	0.044364	RSVposP
TCGGTAAGTTATCGGT-33	0.125032	RSVposP
TGACGGCAGTGTACGG-33	0.053267	RSVposP
TGACGGCTCCTCAATT-33	0.123621	RSVposP
TGAGGGAAGGAGTAGA-33	-0.0489573	RSVposP
TGCCAAAAGAAGATTC-33	0.0855714	RSVposP
TGCCCTAGTCGGATCC-33	0.0979772	RSVposP
TGCGCAGAGTGTCCAT-33	0.099137	RSVposP
TGCGCAGTCTGTCTAT-33	0.131301	RSVposP
TGGGAAGAGTCCAGGA-33	0.0724582	RSVposP
TGGGAAGTCAAAGTAG-33	0.04181	RSVposP
TGTCCCATCACCAGGC-33	0.0580704	RSVposP
TGTGTTTTCCTTGCCA-33	0.100084	RSVposP
TGTTCCGGTAGGACAC-33	0.0985107	RSVposP
TTAGGCACAATAGCGG-33	0.131869	RSVposP
TTAGTTCGTTCGAATC-33	0.0910184	RSVposP
TTGCCGTGTATCAGTC-33	0.130095	RSVposP
TTTGTCATCCGAACGC-33	0.0518115	RSVposP
AACCATGCAGGACCCT-34	0.0323571	RSVposP
AACTCAGGTTCGTCTC-34	0.132601	RSVposP
AACTCAGTCCGCTGTT-34	0.0541204	RSVposP
AACTTTCTCGGCGCAT-34	0.0873135	RSVposP
AAGACCTTCATACGGT-34	-0.00432553	RSVposP
AAGGAGCTCTCGTATT-34	0.0886545	RSVposP
AAGGCAGTCGTTGACA-34	0.0781332	RSVposP
AATCGGTCAGTATGCT-34	0.12041	RSVposP
ACGCCGACAGGGATTG-34	0.0313431	RSVposP
ACTATCTCACGCTTTC-34	0.10586	RSVposP
ACTTACTCAGTACACT-34	-0.0281736	RSVposP
ACTTTCATCCTGTACC-34	0.0704947	RSVposP
AGCCTAACAAGTCTGT-34	0.12263	RSVposP
AGCGGTCAGTACGATA-34	0.0727199	RSVposP
AGCGTCGCACCAACCG-34	0.0417189	RSVposP
AGGTCATGTACCTACA-34	0.141978	RSVposP
AGTAGTCGTATATGGA-34	-0.0407229	RSVposP
AGTGTCAAGGGATACC-34	0.0592857	RSVposP
AGTGTCACACCCTATC-34	0.064722	RSVposP
ATCCACCGTTCCTCCA-34	0.0343278	RSVposP
ATCTACTGTCAGCTAT-34	0.0164478	RSVposP
ATGTGTGGTCCGTGAC-34	0.101425	RSVposP
ATTATCCGTACAGACG-34	0.104168	RSVposP
CAACCAATCCGAACGC-34	0.0467384	RSVposP
CAAGAAACATAAAGGT-34	0.0682457	RSVposP
CAAGGCCAGTGAACAT-34	0.0958136	RSVposP
CAAGTTGGTCGGATCC-34	0.0896232	RSVposP
CACAAACGTGATGATA-34	0.126027	RSVposP
CACAGGCAGTATCTCG-34	0.131738	RSVposP
CACCAGGGTCATATCG-34	0.0996007	RSVposP
CAGAATCTCTCTGAGA-34	0.158157	RSVposP
CAGCTGGAGTTAGCGG-34	0.127241	RSVposP
CAGGTGCGTATGAAAC-34	0.101094	RSVposP
CAGTAACCACCACCAG-34	0.0563673	RSVposP
CAGTAACCAGGCTCAC-34	0.0488746	RSVposP
CAGTCCTAGTCGATAA-34	0.129214	RSVposP
CATCAGATCCACTCCA-34	0.00315232	RSVposP
CATGGCGTCGCACTCT-34	0.0181881	RSVposP
CATTATCCACCATCCT-34	-0.0349993	RSVposP
CCACTACCAAGACACG-34	0.0126846	RSVposP
CCCTCCTTCTCATTCA-34	0.00513932	RSVposP
CCGGTAGAGTGGTCCC-34	0.0273219	RSVposP
CCTCAGTAGCGACGTA-34	0.0747976	RSVposP
CCTTCCCCATGAACCT-34	0.0698708	RSVposP
CCTTCGACAGATCTGT-34	0.138065	RSVposP
CGAACATCAGCTCCGA-34	0.123859	RSVposP
CGAATGTAGGGTTCCC-34	0.128016	RSVposP
CGAATGTGTGACTCAT-34	0.229481	RSVposP
CGAATGTTCCCATTAT-34	0.211123	RSVposP
CGACTTCTCAGCTTAG-34	0.0658192	RSVposP
CGAGCCAGTAACGACG-34	0.0494646	RSVposP
CGATGGCTCCTTTCTC-34	0.149669	RSVposP
CGCGGTATCATACGGT-34	-0.00438611	RSVposP
CGCGTTTAGATAGTCA-34	0.0798462	RSVposP
CGCGTTTTCCCGGATG-34	0.0715808	RSVposP
CGGAGCTCAACTTGAC-34	0.115947	RSVposP
CGGAGTCTCTTTAGTC-34	0.130877	RSVposP
CGGGTCACATGCAATC-34	0.0601821	RSVposP
CGTGTCTCATAAAGGT-34	0.102964	RSVposP
CTACACCTCATTATCC-34	0.0383328	RSVposP
CTCGAGGAGGCAGTCA-34	0.0406321	RSVposP
CTCGGGAGTGCTCTTC-34	0.0752351	RSVposP
CTCTACGAGGACAGCT-34	0.000662385	RSVposP
CTGATAGGTATGAATG-34	0.0457261	RSVposP
CTGCCTATCAGCAACT-34	0.0834941	RSVposP
CTGTGCTAGATGGCGT-34	0.10018	RSVposP
CTTAACTAGCTCTCGG-34	0.182876	RSVposP
CTTACCGAGAGCAATT-34	0.0545199	RSVposP
GAACCTAAGTTCGCGC-34	0.0990974	RSVposP
GAATAAGGTACTTGAC-34	0.140393	RSVposP
GACTACAAGTAGCGGT-34	0.00912594	RSVposP
GACTGCGTCCTTGGTC-34	0.0442117	RSVposP
GATCGCGAGTGGACGT-34	0.193738	RSVposP
GATCGTATCCTAGGGC-34	0.150138	RSVposP
GATGAGGAGACCACGA-34	-0.00880565	RSVposP
GATTCAGGTAGTGAAT-34	0.130783	RSVposP
GCACATAAGCAGCCTC-34	0.0601723	RSVposP
GCAGCCATCTAACTGG-34	0.0304414	RSVposP
GCCTCTACAATAGCAA-34	0.0294367	RSVposP
GCTCTGTTCATGCATG-34	0.101908	RSVposP
GGACAGACACGGTTTA-34	0.0766232	RSVposP
GGACAGAGTTCACGGC-34	0.164341	RSVposP
GGACATTGTATAGGTA-34	0.0686751	RSVposP
GGATGTTCAATAGCGG-34	0.126026	RSVposP
GGCCGATCAGTGACAG-34	0.0746791	RSVposP
GGCTGGTTCCGCTGTT-34	0.0843628	RSVposP
GGGAGATGTTCGGGCT-34	0.0197432	RSVposP
GGGATGACACTAAGTC-34	0.0550308	RSVposP
GGGTTGCTCCAATGGT-34	0.0813048	RSVposP
GGTGAAGTCTGCTTGC-34	0.0931336	RSVposP
GGTGCGTTCTTTAGGG-34	0.152049	RSVposP
GTACTCCGTGCACTTA-34	0.153316	RSVposP
GTACTTTAGTCAAGGC-34	-0.00781697	RSVposP
GTCATTTGTCCCTTGT-34	0.0835827	RSVposP
GTCTCGTGTACGACCC-34	-0.0448528	RSVposP
GTTCATTCAGATCGGA-34	0.0422684	RSVposP
GTTCGGGGTCTCTTAT-34	0.108517	RSVposP
TAAGAGACAACACCCG-34	-0.0631136	RSVposP
TACTTACCATACCATG-34	0.0499336	RSVposP
TATGCCCCACCCATTC-34	0.0979735	RSVposP
TCAGATGAGATGTGGC-34	0.0364794	RSVposP
TCAGATGGTCGCCATG-34	0.0573127	RSVposP
TCAGATGTCCAAAGTC-34	0.00346104	RSVposP
TCATTACTCCAAGTAC-34	0.0384985	RSVposP
TCGGTAAGTTATCGGT-34	0.0715402	RSVposP
TGACGGCAGTGTACGG-34	0.0929672	RSVposP
TGACGGCTCCTCAATT-34	0.0907459	RSVposP
TGAGCCGCAATACGCT-34	-0.00167893	RSVposP
TGAGGGAAGGAGTAGA-34	-0.0227459	RSVposP
TGCCAAAAGAAGATTC-34	0.0804546	RSVposP
TGCCCTAGTCGGATCC-34	0.132105	RSVposP
TGCGCAGAGTGTCCAT-34	0.130055	RSVposP
TGCGCAGTCTGTCTAT-34	0.0792922	RSVposP
TGGGAAGAGTCCAGGA-34	0.108384	RSVposP
TGGGAAGTCAAAGTAG-34	0.0647346	RSVposP
TGTATTCTCGTCGTTC-34	0.0593045	RSVposP
TGTCCCATCACCAGGC-34	0.059708	RSVposP
TGTGTTTTCCTTGCCA-34	0.03543	RSVposP
TGTTCCGGTAGGACAC-34	0.0988438	RSVposP
TTAGGCACAATAGCGG-34	0.111734	RSVposP
TTAGTTCGTTCGAATC-34	0.121835	RSVposP
TTCCCAGGTCTCTTAT-34	0.0830077	RSVposP
TTGCCGTGTATCAGTC-34	0.147902	RSVposP
AACCATGCAGGACCCT-35	0.0517935	RSVposP
AACTCAGGTTCGTCTC-35	0.0513268	RSVposP
AACTCAGTCCGCTGTT-35	0.0549233	RSVposP
AACTCTTTCTCATTCA-35	0.0110974	RSVposP
AACTTTCTCGGCGCAT-35	0.0762294	RSVposP
AAGACCTTCATACGGT-35	0.0360634	RSVposP
AAGGAGCTCTCGTATT-35	0.105686	RSVposP
AAGGCAGTCGTTGACA-35	0.128698	RSVposP
AATCGGTCAGTATGCT-35	0.119858	RSVposP
AATCGGTTCGCGCCAA-35	0.00543738	RSVposP
ACGCCGACAGGGATTG-35	0.0658999	RSVposP
ACTATCTCACGCTTTC-35	0.0992947	RSVposP
ACTTTCATCCTGTACC-35	0.0621058	RSVposP
AGATCTGTCGTAGATC-35	-0.00200071	RSVposP
AGCCTAACAAGTCTGT-35	0.13166	RSVposP
AGCGGTCAGTACGATA-35	0.0682483	RSVposP
AGCGTCGCACCAACCG-35	0.0785712	RSVposP
AGGTCATGTACCTACA-35	0.073017	RSVposP
AGTGTCAAGGGATACC-35	0.107349	RSVposP
ATCCACCGTTCCTCCA-35	0.0600423	RSVposP
ATCTACTGTCAGCTAT-35	0.013146	RSVposP
ATGTGTGGTCCGTGAC-35	0.109159	RSVposP
ATTACTCCATGCCACG-35	-0.0235244	RSVposP
ATTATCCGTACAGACG-35	0.0881889	RSVposP
CAACCAATCCGAACGC-35	0.0353896	RSVposP
CAAGAAACATAAAGGT-35	0.0495177	RSVposP
CAAGTTGGTCGGATCC-35	0.151183	RSVposP
CACAAACGTGATGATA-35	0.120863	RSVposP
CACAGGCAGTATCTCG-35	0.134495	RSVposP
CACCAGGGTCATATCG-35	0.0928604	RSVposP
CAGAATCTCTCTGAGA-35	0.127431	RSVposP
CAGCTGGAGTTAGCGG-35	0.144232	RSVposP
CAGGTGCGTATGAAAC-35	0.104714	RSVposP
CAGTAACCACCACCAG-35	0.086566	RSVposP
CAGTAACCAGGCTCAC-35	0.121056	RSVposP
CAGTCCTAGTCGATAA-35	0.140173	RSVposP
CATCAGATCCACTCCA-35	0.0372445	RSVposP
CATGGCGTCGCACTCT-35	0.0331915	RSVposP
CCACTACCAAGACACG-35	0.0252428	RSVposP
CCTCAGTAGCGACGTA-35	0.0896435	RSVposP
CCTTCCCCATGAACCT-35	0.0646785	RSVposP
CCTTCGACAGATCTGT-35	0.100955	RSVposP
CGAACATCAGCTCCGA-35	0.0674233	RSVposP
CGAATGTAGGGTTCCC-35	0.105679	RSVposP
CGAATGTGTGACTCAT-35	0.155805	RSVposP
CGAATGTTCCCATTAT-35	0.182316	RSVposP
CGACTTCTCAGCTTAG-35	0.0786134	RSVposP
CGAGCCAGTAACGACG-35	0.0592099	RSVposP
CGATGGCTCCTTTCTC-35	0.123702	RSVposP
CGCGGTATCATACGGT-35	0.0138594	RSVposP
CGCGTTTAGATAGTCA-35	0.0704268	RSVposP
CGCGTTTTCCCGGATG-35	0.0888021	RSVposP
CGGAGCTCAACTTGAC-35	0.0862044	RSVposP
CGGGTCACATGCAATC-35	0.0313132	RSVposP
CGTGTCTCATAAAGGT-35	0.10029	RSVposP
CGTTAGAGTAAACCTC-35	0.0624754	RSVposP
CTACACCTCATTATCC-35	0.0616694	RSVposP
CTCGAGGAGGCAGTCA-35	0.0235428	RSVposP
CTCGGGAGTGCTCTTC-35	0.0366412	RSVposP
CTGATAGGTATGAATG-35	0.102076	RSVposP
CTGCCTATCAGCAACT-35	0.0696785	RSVposP
CTGTGCTAGATGGCGT-35	0.0571906	RSVposP
CTTAACTAGCTCTCGG-35	0.193714	RSVposP
CTTACCGAGAGCAATT-35	0.0508232	RSVposP
GAACCTAAGTTCGCGC-35	0.16113	RSVposP
GAATAAGGTACTTGAC-35	0.137455	RSVposP
GACACGCGTAAGAGGA-35	0.012112	RSVposP
GATCGCGAGTGGACGT-35	0.105331	RSVposP
GATCGTATCCTAGGGC-35	0.130166	RSVposP
GATTCAGGTAGTGAAT-35	0.114687	RSVposP
GCACATAAGCAGCCTC-35	0.0973133	RSVposP
GCCTCTACAATAGCAA-35	0.0581709	RSVposP
GCTCTGTTCATGCATG-35	0.0677152	RSVposP
GGACAGACACGGTTTA-35	0.0849417	RSVposP
GGACAGAGTTCACGGC-35	0.116949	RSVposP
GGACATTGTATAGGTA-35	0.0773815	RSVposP
GGATGTTCAATAGCGG-35	0.0988922	RSVposP
GGCCGATCAGTGACAG-35	0.0749936	RSVposP
GGCTGGTTCCGCTGTT-35	0.077108	RSVposP
GGGATGACACTAAGTC-35	0.0279724	RSVposP
GGGTTGCTCCAATGGT-35	0.086885	RSVposP
GGTGAAGTCTGCTTGC-35	0.114234	RSVposP
GGTGCGTAGTAGGCCA-35	0.0869956	RSVposP
GGTGCGTTCTTTAGGG-35	0.180463	RSVposP
GTACTCCGTGCACTTA-35	0.118529	RSVposP
[truncated: 1,333 more rows]

[truncated: 16 more sheets: Figure 4g, Figure 5c, Figure 5d, Figure 6c, Figure 6d, Figure 6e, Figure 7b, Figure 7e, Supplementary Figure 1a, Supplementary Figure 3c, Supplementary Figure 3d, Supplementary Figure 3e, Supplementary Figure 4a, Supplementary Figure 4b, Supplementary Figure 4c, Supplementary Figure 5]
